# Supplementary material for: Reduced inter-subject functional connectivity during movies in autism: replicability across cross-national fMRI datasets
Source: Mol Autism. 2026 Feb 18;17:11. doi: 10.1186/s13229-026-00707-2 (PMC12922298; doi:10.1186/s13229-026-00707-2)
Supplement: Supplementary file 1 — Supplementary Material 1 [file 13229_2026_707_MOESM1_ESM.xlsx]

## Sheet: Sheet1
Table S7. Overlapped ISFC group differences (neurotypical - autism) in German and Finnish datasets, p < .05.
ROI_index_1	area_abbr_1	direction_1	area_sub_1	area_full_1	area_func_1	x_1	y_1	z_1	ROI_index_2	area_abbr_2	direction_2	area_sub_2	area_full_2	area_func_2	x_2	y_2	z_2	isfc_differ_de	isfc_differ_fin
0	SFG	L	A8m	Superior Frontal Gyrus	medial area 8	-5	15	54	206	OcG	L	msOccG	Occipital Gyrus	medial superior occipital gyrus	-11	-88	31	0.0207769	0.0391705
1	SFG	R	A8m	Superior Frontal Gyrus	medial area 8	7	16	54	7	SFG	R	A6dl	Superior Frontal Gyrus	dorsolateral area 6	20	4	64	0.0262102	0.0411526
1	SFG	R	A8m	Superior Frontal Gyrus	medial area 8	7	16	54	11	SFG	R	A9m	Superior Frontal Gyrus	medial area 9	6	38	35	0.0198986	0.04006
1	SFG	R	A8m	Superior Frontal Gyrus	medial area 8	7	16	54	29	IFG	R	A44d	Inferior Frontal Gyrus	dorsal area 44	45	16	25	0.0244358	0.0460832
2	SFG	L	A8dl	Superior Frontal Gyrus	dorsolateral area 8	-18	24	53	105	FuG	R	A37mv	Fusiform Gyrus	medioventral area37	31	-62	-14	0.0245947	0.0384508
2	SFG	L	A8dl	Superior Frontal Gyrus	dorsolateral area 8	-18	24	53	199	OcG	R	mOccG	Occipital Gyrus	middle occipital gyrus	34	-86	11	0.026199	0.035112
2	SFG	L	A8dl	Superior Frontal Gyrus	dorsolateral area 8	-18	24	53	203	OcG	R	OPC	Occipital Gyrus	occipital polar cortex	22	-97	4	0.0204494	0.042021
2	SFG	L	A8dl	Superior Frontal Gyrus	dorsolateral area 8	-18	24	53	204	OcG	L	iOccG	Occipital Gyrus	inferior occipital gyrus	-30	-88	-12	0.0295326	0.0381703
2	SFG	L	A8dl	Superior Frontal Gyrus	dorsolateral area 8	-18	24	53	205	OcG	R	iOccG	Occipital Gyrus	inferior occipital gyrus	32	-85	-12	0.0325236	0.0407953
3	SFG	R	A8dl	Superior Frontal Gyrus	dorsolateral area 8	22	26	51	208	OcG	L	lsOccG	Occipital Gyrus	lateral superior occipital gyrus	-22	-77	36	0.0198309	0.0374199
4	SFG	L	A9l	Superior Frontal Gyrus	lateral area 9	-11	49	40	193	Cun	R	cCunG	Cuneus	caudal cuneus gyrus	8	-90	12	0.0203039	0.0436409
5	SFG	R	A9l	Superior Frontal Gyrus	lateral area 9	13	48	40	207	OcG	R	msOccG	Occipital Gyrus	medial superior occipital gyrus	16	-85	34	0.0265582	0.0386173
6	SFG	L	A6dl	Superior Frontal Gyrus	dorsolateral area 6	-18	-1	65	124	SPL	L	A7r	Superior Parietal Lobule	rostral area 7	-16	-60	63	0.0294205	0.0504883
6	SFG	L	A6dl	Superior Frontal Gyrus	dorsolateral area 6	-18	-1	65	125	SPL	R	A7r	Superior Parietal Lobule	rostral area 7	19	-57	65	0.0254222	0.0398734
6	SFG	L	A6dl	Superior Frontal Gyrus	dorsolateral area 6	-18	-1	65	126	SPL	L	A7c	Superior Parietal Lobule	caudal area 7	-15	-71	52	0.0283971	0.0397563
6	SFG	L	A6dl	Superior Frontal Gyrus	dorsolateral area 6	-18	-1	65	127	SPL	R	A7c	Superior Parietal Lobule	caudal area 7	19	-69	54	0.0285936	0.0417963
6	SFG	L	A6dl	Superior Frontal Gyrus	dorsolateral area 6	-18	-1	65	206	OcG	L	msOccG	Occipital Gyrus	medial superior occipital gyrus	-11	-88	31	0.0199327	0.0417935
6	SFG	L	A6dl	Superior Frontal Gyrus	dorsolateral area 6	-18	-1	65	208	OcG	L	lsOccG	Occipital Gyrus	lateral superior occipital gyrus	-22	-77	36	0.0199012	0.048163
7	SFG	R	A6dl	Superior Frontal Gyrus	dorsolateral area 6	20	4	64	17	MFG	R	IFJ	Middle Frontal Gyrus	inferior frontal junction	42	11	39	0.0248501	0.0380294
7	SFG	R	A6dl	Superior Frontal Gyrus	dorsolateral area 6	20	4	64	29	IFG	R	A44d	Inferior Frontal Gyrus	dorsal area 44	45	16	25	0.0241957	0.0368412
7	SFG	R	A6dl	Superior Frontal Gyrus	dorsolateral area 6	20	4	64	55	PrG	R	A6cdl	Precentral Gyrus	caudal dorsolateral area 6	33	-7	57	0.0261615	0.0498794
7	SFG	R	A6dl	Superior Frontal Gyrus	dorsolateral area 6	20	4	64	63	PrG	R	A6cvl	Precentral Gyrus	caudal ventrolateral area 6	51	7	30	0.026405	0.0419146
7	SFG	R	A6dl	Superior Frontal Gyrus	dorsolateral area 6	20	4	64	97	ITG	R	A37vl	Inferior Temporal Gyrus	ventrolateral area 37	54	-57	-8	0.0198818	0.0449618
7	SFG	R	A6dl	Superior Frontal Gyrus	dorsolateral area 6	20	4	64	125	SPL	R	A7r	Superior Parietal Lobule	rostral area 7	19	-57	65	0.0463659	0.0360834
7	SFG	R	A6dl	Superior Frontal Gyrus	dorsolateral area 6	20	4	64	126	SPL	L	A7c	Superior Parietal Lobule	caudal area 7	-15	-71	52	0.0269857	0.0456252
7	SFG	R	A6dl	Superior Frontal Gyrus	dorsolateral area 6	20	4	64	132	SPL	L	A7ip	Superior Parietal Lobule	intraparietal area 7(hIP3)	-27	-59	54	0.0240016	0.0368724
7	SFG	R	A6dl	Superior Frontal Gyrus	dorsolateral area 6	20	4	64	134	IPL	L	A39c	Inferior Parietal Lobule	caudal area 39(PGp)	-34	-80	29	0.0306629	0.0560359
7	SFG	R	A6dl	Superior Frontal Gyrus	dorsolateral area 6	20	4	64	135	IPL	R	A39c	Inferior Parietal Lobule	caudal area 39(PGp)	45	-71	20	0.0252746	0.0473784
7	SFG	R	A6dl	Superior Frontal Gyrus	dorsolateral area 6	20	4	64	141	IPL	R	A40c	Inferior Parietal Lobule	caudal area 40(PFm)	57	-44	38	0.02282	0.0396358
7	SFG	R	A6dl	Superior Frontal Gyrus	dorsolateral area 6	20	4	64	149	PCun	R	A5m	Precuneus	medial area 5(PEm)	7	-47	58	0.0371878	0.0370341
7	SFG	R	A6dl	Superior Frontal Gyrus	dorsolateral area 6	20	4	64	207	OcG	R	msOccG	Occipital Gyrus	medial superior occipital gyrus	16	-85	34	0.0236971	0.0506241
7	SFG	R	A6dl	Superior Frontal Gyrus	dorsolateral area 6	20	4	64	208	OcG	L	lsOccG	Occipital Gyrus	lateral superior occipital gyrus	-22	-77	36	0.037344	0.0423286
7	SFG	R	A6dl	Superior Frontal Gyrus	dorsolateral area 6	20	4	64	209	OcG	R	lsOccG	Occipital Gyrus	lateral superior occipital gyrus	29	-75	36	0.0446017	0.0547841
10	SFG	L	A9m	Superior Frontal Gyrus	medial area 9	-5	36	38	196	Cun	L	vmPOS	Cuneus	ventomeial parietooccipital sulcus	-13	-68	12	0.0207919	0.0436775
10	SFG	L	A9m	Superior Frontal Gyrus	medial area 9	-5	36	38	197	Cun	R	vmPOS	Cuneus	ventomeial parietooccipital sulcus	15	-63	12	0.0204927	0.0355369
10	SFG	L	A9m	Superior Frontal Gyrus	medial area 9	-5	36	38	206	OcG	L	msOccG	Occipital Gyrus	medial superior occipital gyrus	-11	-88	31	0.0206846	0.035719
11	SFG	R	A9m	Superior Frontal Gyrus	medial area 9	6	38	35	35	IFG	R	A45r	Inferior Frontal Gyrus	rostral area 45	51	36	-1	0.0197721	0.041998
11	SFG	R	A9m	Superior Frontal Gyrus	medial area 9	6	38	35	141	IPL	R	A40c	Inferior Parietal Lobule	caudal area 40(PFm)	57	-44	38	0.0209732	0.0461281
16	MFG	L	IFJ	Middle Frontal Gyrus	inferior frontal junction	-42	13	36	105	FuG	R	A37mv	Fusiform Gyrus	medioventral area37	31	-62	-14	0.0223884	0.0463348
16	MFG	L	IFJ	Middle Frontal Gyrus	inferior frontal junction	-42	13	36	200	OcG	L	V5/MT	Occipital Gyrus	area V5/MT	-46	-74	3	0.0266932	0.0389975
16	MFG	L	IFJ	Middle Frontal Gyrus	inferior frontal junction	-42	13	36	209	OcG	R	lsOccG	Occipital Gyrus	lateral superior occipital gyrus	29	-75	36	0.021708	0.0423953
17	MFG	R	IFJ	Middle Frontal Gyrus	inferior frontal junction	42	11	39	29	IFG	R	A44d	Inferior Frontal Gyrus	dorsal area 44	45	16	25	0.0529816	0.0392381
17	MFG	R	IFJ	Middle Frontal Gyrus	inferior frontal junction	42	11	39	31	IFG	R	IFS	Inferior Frontal Gyrus	inferior frontal sulcus	48	35	13	0.0278344	0.0440469
17	MFG	R	IFJ	Middle Frontal Gyrus	inferior frontal junction	42	11	39	33	IFG	R	A45c	Inferior Frontal Gyrus	caudal area 45	54	24	12	0.0233235	0.0481802
17	MFG	R	IFJ	Middle Frontal Gyrus	inferior frontal junction	42	11	39	35	IFG	R	A45r	Inferior Frontal Gyrus	rostral area 45	51	36	-1	0.0283695	0.0412462
17	MFG	R	IFJ	Middle Frontal Gyrus	inferior frontal junction	42	11	39	62	PrG	L	A6cvl	Precentral Gyrus	caudal ventrolateral area 6	-49	5	30	0.0279861	0.0420426
17	MFG	R	IFJ	Middle Frontal Gyrus	inferior frontal junction	42	11	39	63	PrG	R	A6cvl	Precentral Gyrus	caudal ventrolateral area 6	51	7	30	0.0331529	0.0442115
17	MFG	R	IFJ	Middle Frontal Gyrus	inferior frontal junction	42	11	39	90	ITG	L	A37elv	Inferior Temporal Gyrus	extreme lateroventral area37	-51	-57	-15	0.0245819	0.0399991
17	MFG	R	IFJ	Middle Frontal Gyrus	inferior frontal junction	42	11	39	106	FuG	L	A37lv	Fusiform Gyrus	lateroventral area37	-42	-51	-17	0.0491874	0.0373249
17	MFG	R	IFJ	Middle Frontal Gyrus	inferior frontal junction	42	11	39	132	SPL	L	A7ip	Superior Parietal Lobule	intraparietal area 7(hIP3)	-27	-59	54	0.0342958	0.0429544
20	MFG	L	A9/46v	Middle Frontal Gyrus	ventral area 9/46	-41	41	16	199	OcG	R	mOccG	Occipital Gyrus	middle occipital gyrus	34	-86	11	0.022894	0.0408267
20	MFG	L	A9/46v	Middle Frontal Gyrus	ventral area 9/46	-41	41	16	201	OcG	R	V5/MT	Occipital Gyrus	area V5/MT	48	-70	-1	0.0317917	0.0503246
20	MFG	L	A9/46v	Middle Frontal Gyrus	ventral area 9/46	-41	41	16	205	OcG	R	iOccG	Occipital Gyrus	inferior occipital gyrus	32	-85	-12	0.0227823	0.0351322
20	MFG	L	A9/46v	Middle Frontal Gyrus	ventral area 9/46	-41	41	16	207	OcG	R	msOccG	Occipital Gyrus	medial superior occipital gyrus	16	-85	34	0.020431	0.0506609
20	MFG	L	A9/46v	Middle Frontal Gyrus	ventral area 9/46	-41	41	16	209	OcG	R	lsOccG	Occipital Gyrus	lateral superior occipital gyrus	29	-75	36	0.0228944	0.0435571
21	MFG	R	A9/46v	Middle Frontal Gyrus	ventral area 9/46	42	44	14	140	IPL	L	A40c	Inferior Parietal Lobule	caudal area 40(PFm)	-56	-49	38	0.0205177	0.0371596
24	MFG	L	A6vl	Middle Frontal Gyrus	ventrolateral area 6	-32	4	55	195	Cun	R	rLinG	Cuneus	rostral lingual gyrus	18	-60	-7	0.02357	0.0520853
24	MFG	L	A6vl	Middle Frontal Gyrus	ventrolateral area 6	-32	4	55	199	OcG	R	mOccG	Occipital Gyrus	middle occipital gyrus	34	-86	11	0.0210545	0.0400102
24	MFG	L	A6vl	Middle Frontal Gyrus	ventrolateral area 6	-32	4	55	200	OcG	L	V5/MT	Occipital Gyrus	area V5/MT	-46	-74	3	0.0207108	0.037947
24	MFG	L	A6vl	Middle Frontal Gyrus	ventrolateral area 6	-32	4	55	209	OcG	R	lsOccG	Occipital Gyrus	lateral superior occipital gyrus	29	-75	36	0.0199948	0.0387122
28	IFG	L	A44d	Inferior Frontal Gyrus	dorsal area 44	-46	13	24	33	IFG	R	A45c	Inferior Frontal Gyrus	caudal area 45	54	24	12	0.0214607	0.0445171
28	IFG	L	A44d	Inferior Frontal Gyrus	dorsal area 44	-46	13	24	104	FuG	L	A37mv	Fusiform Gyrus	medioventral area37	-31	-64	-14	0.0233575	0.0597993
28	IFG	L	A44d	Inferior Frontal Gyrus	dorsal area 44	-46	13	24	106	FuG	L	A37lv	Fusiform Gyrus	lateroventral area37	-42	-51	-17	0.0198274	0.0471145
28	IFG	L	A44d	Inferior Frontal Gyrus	dorsal area 44	-46	13	24	135	IPL	R	A39c	Inferior Parietal Lobule	caudal area 39(PGp)	45	-71	20	0.0198497	0.0596338
28	IFG	L	A44d	Inferior Frontal Gyrus	dorsal area 44	-46	13	24	190	Cun	L	rCunG	Cuneus	rostral cuneus gyrus	-5	-81	10	0.0243441	0.0682349
28	IFG	L	A44d	Inferior Frontal Gyrus	dorsal area 44	-46	13	24	191	Cun	R	rCunG	Cuneus	rostral cuneus gyrus	7	-76	11	0.0298402	0.0410464
28	IFG	L	A44d	Inferior Frontal Gyrus	dorsal area 44	-46	13	24	195	Cun	R	rLinG	Cuneus	rostral lingual gyrus	18	-60	-7	0.0226282	0.061188
29	IFG	R	A44d	Inferior Frontal Gyrus	dorsal area 44	45	16	25	31	IFG	R	IFS	Inferior Frontal Gyrus	inferior frontal sulcus	48	35	13	0.0249172	0.0560941
29	IFG	R	A44d	Inferior Frontal Gyrus	dorsal area 44	45	16	25	33	IFG	R	A45c	Inferior Frontal Gyrus	caudal area 45	54	24	12	0.0306043	0.0483283
29	IFG	R	A44d	Inferior Frontal Gyrus	dorsal area 44	45	16	25	54	PrG	L	A6cdl	Precentral Gyrus	caudal dorsolateral area 6	-32	-9	58	0.0232077	0.0387995
29	IFG	R	A44d	Inferior Frontal Gyrus	dorsal area 44	45	16	25	63	PrG	R	A6cvl	Precentral Gyrus	caudal ventrolateral area 6	51	7	30	0.0280502	0.0501885
29	IFG	R	A44d	Inferior Frontal Gyrus	dorsal area 44	45	16	25	96	ITG	L	A37vl	Inferior Temporal Gyrus	ventrolateral area 37	-55	-60	-6	0.0236737	0.0533905
29	IFG	R	A44d	Inferior Frontal Gyrus	dorsal area 44	45	16	25	97	ITG	R	A37vl	Inferior Temporal Gyrus	ventrolateral area 37	54	-57	-8	0.0239067	0.0365527
29	IFG	R	A44d	Inferior Frontal Gyrus	dorsal area 44	45	16	25	106	FuG	L	A37lv	Fusiform Gyrus	lateroventral area37	-42	-51	-17	0.0335087	0.0555547
29	IFG	R	A44d	Inferior Frontal Gyrus	dorsal area 44	45	16	25	107	FuG	R	A37lv	Fusiform Gyrus	lateroventral area37	43	-49	-19	0.0346452	0.0400326
29	IFG	R	A44d	Inferior Frontal Gyrus	dorsal area 44	45	16	25	128	SPL	L	A5l	Superior Parietal Lobule	lateral area 5	-33	-47	50	0.0302873	0.04822
29	IFG	R	A44d	Inferior Frontal Gyrus	dorsal area 44	45	16	25	132	SPL	L	A7ip	Superior Parietal Lobule	intraparietal area 7(hIP3)	-27	-59	54	0.0284867	0.04758
29	IFG	R	A44d	Inferior Frontal Gyrus	dorsal area 44	45	16	25	133	SPL	R	A7ip	Superior Parietal Lobule	intraparietal area 7(hIP3)	31	-54	53	0.034119	0.0635875
29	IFG	R	A44d	Inferior Frontal Gyrus	dorsal area 44	45	16	25	134	IPL	L	A39c	Inferior Parietal Lobule	caudal area 39(PGp)	-34	-80	29	0.030015	0.0453032
29	IFG	R	A44d	Inferior Frontal Gyrus	dorsal area 44	45	16	25	138	IPL	L	A40rd	Inferior Parietal Lobule	rostrodorsal area 40(PFt)	-51	-33	42	0.0214971	0.0505398
29	IFG	R	A44d	Inferior Frontal Gyrus	dorsal area 44	45	16	25	143	IPL	R	A39rv	Inferior Parietal Lobule	rostroventral area 39(PGa)	53	-54	25	0.0379942	0.0373318
30	IFG	L	IFS	Inferior Frontal Gyrus	inferior frontal sulcus	-47	32	14	85	MTG	R	A37dl	Middle Temporal Gyrus	dorsolateral area37	60	-53	3	0.0238517	0.0448165
30	IFG	L	IFS	Inferior Frontal Gyrus	inferior frontal sulcus	-47	32	14	200	OcG	L	V5/MT	Occipital Gyrus	area V5/MT	-46	-74	3	0.0271164	0.04532
30	IFG	L	IFS	Inferior Frontal Gyrus	inferior frontal sulcus	-47	32	14	201	OcG	R	V5/MT	Occipital Gyrus	area V5/MT	48	-70	-1	0.0234268	0.0660115
31	IFG	R	IFS	Inferior Frontal Gyrus	inferior frontal sulcus	48	35	13	35	IFG	R	A45r	Inferior Frontal Gyrus	rostral area 45	51	36	-1	0.0254176	0.0421317
31	IFG	R	IFS	Inferior Frontal Gyrus	inferior frontal sulcus	48	35	13	54	PrG	L	A6cdl	Precentral Gyrus	caudal dorsolateral area 6	-32	-9	58	0.0200867	0.0403559
31	IFG	R	IFS	Inferior Frontal Gyrus	inferior frontal sulcus	48	35	13	63	PrG	R	A6cvl	Precentral Gyrus	caudal ventrolateral area 6	51	7	30	0.0321314	0.041833
31	IFG	R	IFS	Inferior Frontal Gyrus	inferior frontal sulcus	48	35	13	90	ITG	L	A37elv	Inferior Temporal Gyrus	extreme lateroventral area37	-51	-57	-15	0.0202907	0.0392364
31	IFG	R	IFS	Inferior Frontal Gyrus	inferior frontal sulcus	48	35	13	96	ITG	L	A37vl	Inferior Temporal Gyrus	ventrolateral area 37	-55	-60	-6	0.0218584	0.0386879
31	IFG	R	IFS	Inferior Frontal Gyrus	inferior frontal sulcus	48	35	13	97	ITG	R	A37vl	Inferior Temporal Gyrus	ventrolateral area 37	54	-57	-8	0.0228719	0.048776
31	IFG	R	IFS	Inferior Frontal Gyrus	inferior frontal sulcus	48	35	13	128	SPL	L	A5l	Superior Parietal Lobule	lateral area 5	-33	-47	50	0.0301298	0.0369059
31	IFG	R	IFS	Inferior Frontal Gyrus	inferior frontal sulcus	48	35	13	134	IPL	L	A39c	Inferior Parietal Lobule	caudal area 39(PGp)	-34	-80	29	0.0254367	0.0351947
31	IFG	R	IFS	Inferior Frontal Gyrus	inferior frontal sulcus	48	35	13	138	IPL	L	A40rd	Inferior Parietal Lobule	rostrodorsal area 40(PFt)	-51	-33	42	0.0222378	0.0574604
31	IFG	R	IFS	Inferior Frontal Gyrus	inferior frontal sulcus	48	35	13	208	OcG	L	lsOccG	Occipital Gyrus	lateral superior occipital gyrus	-22	-77	36	0.0344781	0.0419605
31	IFG	R	IFS	Inferior Frontal Gyrus	inferior frontal sulcus	48	35	13	209	OcG	R	lsOccG	Occipital Gyrus	lateral superior occipital gyrus	29	-75	36	0.0327799	0.0440657
31	IFG	R	IFS	Inferior Frontal Gyrus	inferior frontal sulcus	48	35	13	250	CER	L	VI	Cerebellum	Left VI	-23	-58	-25	0.0212269	0.0428564
33	IFG	R	A45c	Inferior Frontal Gyrus	caudal area 45	54	24	12	62	PrG	L	A6cvl	Precentral Gyrus	caudal ventrolateral area 6	-49	5	30	0.0207799	0.0432591
33	IFG	R	A45c	Inferior Frontal Gyrus	caudal area 45	54	24	12	63	PrG	R	A6cvl	Precentral Gyrus	caudal ventrolateral area 6	51	7	30	0.0298527	0.0388102
33	IFG	R	A45c	Inferior Frontal Gyrus	caudal area 45	54	24	12	104	FuG	L	A37mv	Fusiform Gyrus	medioventral area37	-31	-64	-14	0.0504284	0.0412101
33	IFG	R	A45c	Inferior Frontal Gyrus	caudal area 45	54	24	12	106	FuG	L	A37lv	Fusiform Gyrus	lateroventral area37	-42	-51	-17	0.0383465	0.0380478
33	IFG	R	A45c	Inferior Frontal Gyrus	caudal area 45	54	24	12	132	SPL	L	A7ip	Superior Parietal Lobule	intraparietal area 7(hIP3)	-27	-59	54	0.0242288	0.0443703
33	IFG	R	A45c	Inferior Frontal Gyrus	caudal area 45	54	24	12	133	SPL	R	A7ip	Superior Parietal Lobule	intraparietal area 7(hIP3)	31	-54	53	0.0280384	0.0439007
33	IFG	R	A45c	Inferior Frontal Gyrus	caudal area 45	54	24	12	134	IPL	L	A39c	Inferior Parietal Lobule	caudal area 39(PGp)	-34	-80	29	0.0304765	0.0458784
33	IFG	R	A45c	Inferior Frontal Gyrus	caudal area 45	54	24	12	135	IPL	R	A39c	Inferior Parietal Lobule	caudal area 39(PGp)	45	-71	20	0.042647	0.0437256
33	IFG	R	A45c	Inferior Frontal Gyrus	caudal area 45	54	24	12	141	IPL	R	A40c	Inferior Parietal Lobule	caudal area 40(PFm)	57	-44	38	0.0274964	0.0355992
33	IFG	R	A45c	Inferior Frontal Gyrus	caudal area 45	54	24	12	143	IPL	R	A39rv	Inferior Parietal Lobule	rostroventral area 39(PGa)	53	-54	25	0.0333408	0.0392446
33	IFG	R	A45c	Inferior Frontal Gyrus	caudal area 45	54	24	12	148	PCun	L	A5m	Precuneus	medial area 5(PEm)	-8	-47	57	0.022631	0.0392785
33	IFG	R	A45c	Inferior Frontal Gyrus	caudal area 45	54	24	12	188	Cun	L	cLinG	Cuneus	caudal lingual gyrus	-11	-82	-11	0.0291146	0.0578792
33	IFG	R	A45c	Inferior Frontal Gyrus	caudal area 45	54	24	12	190	Cun	L	rCunG	Cuneus	rostral cuneus gyrus	-5	-81	10	0.0297574	0.0673751
33	IFG	R	A45c	Inferior Frontal Gyrus	caudal area 45	54	24	12	191	Cun	R	rCunG	Cuneus	rostral cuneus gyrus	7	-76	11	0.0303534	0.043041
33	IFG	R	A45c	Inferior Frontal Gyrus	caudal area 45	54	24	12	192	Cun	L	cCunG	Cuneus	caudal cuneus gyrus	-6	-94	1	0.0197529	0.0353747
33	IFG	R	A45c	Inferior Frontal Gyrus	caudal area 45	54	24	12	193	Cun	R	cCunG	Cuneus	caudal cuneus gyrus	8	-90	12	0.0259274	0.0455347
33	IFG	R	A45c	Inferior Frontal Gyrus	caudal area 45	54	24	12	194	Cun	L	rLinG	Cuneus	rostral lingual gyrus	-17	-60	-6	0.0261932	0.0564495
33	IFG	R	A45c	Inferior Frontal Gyrus	caudal area 45	54	24	12	198	OcG	L	mOccG	Occipital Gyrus	middle occipital gyrus	-31	-89	11	0.057375	0.0358591
33	IFG	R	A45c	Inferior Frontal Gyrus	caudal area 45	54	24	12	204	OcG	L	iOccG	Occipital Gyrus	inferior occipital gyrus	-30	-88	-12	0.0357981	0.036227
33	IFG	R	A45c	Inferior Frontal Gyrus	caudal area 45	54	24	12	206	OcG	L	msOccG	Occipital Gyrus	medial superior occipital gyrus	-11	-88	31	0.0378487	0.0555506
33	IFG	R	A45c	Inferior Frontal Gyrus	caudal area 45	54	24	12	207	OcG	R	msOccG	Occipital Gyrus	medial superior occipital gyrus	16	-85	34	0.0468029	0.0446712
33	IFG	R	A45c	Inferior Frontal Gyrus	caudal area 45	54	24	12	209	OcG	R	lsOccG	Occipital Gyrus	lateral superior occipital gyrus	29	-75	36	0.0482113	0.0386192
34	IFG	L	A45r	Inferior Frontal Gyrus	rostral area 45	-49	36	-3	207	OcG	R	msOccG	Occipital Gyrus	medial superior occipital gyrus	16	-85	34	0.0237561	0.0499469
35	IFG	R	A45r	Inferior Frontal Gyrus	rostral area 45	51	36	-1	62	PrG	L	A6cvl	Precentral Gyrus	caudal ventrolateral area 6	-49	5	30	0.0268342	0.0407857
38	IFG	L	A44v	Inferior Frontal Gyrus	ventral area 44	-52	13	6	97	ITG	R	A37vl	Inferior Temporal Gyrus	ventrolateral area 37	54	-57	-8	0.022646	0.0392039
38	IFG	L	A44v	Inferior Frontal Gyrus	ventral area 44	-52	13	6	105	FuG	R	A37mv	Fusiform Gyrus	medioventral area37	31	-62	-14	0.025717	0.0546575
38	IFG	L	A44v	Inferior Frontal Gyrus	ventral area 44	-52	13	6	123	pSTS	R	cpSTS	Posterior Superior Temporal Sulcus	caudoposterior superior temporal sulcus	57	-40	12	0.0202912	0.0455919
38	IFG	L	A44v	Inferior Frontal Gyrus	ventral area 44	-52	13	6	135	IPL	R	A39c	Inferior Parietal Lobule	caudal area 39(PGp)	45	-71	20	0.0210476	0.0743068
38	IFG	L	A44v	Inferior Frontal Gyrus	ventral area 44	-52	13	6	141	IPL	R	A40c	Inferior Parietal Lobule	caudal area 40(PFm)	57	-44	38	0.0206632	0.0401498
38	IFG	L	A44v	Inferior Frontal Gyrus	ventral area 44	-52	13	6	145	IPL	R	A40rv	Inferior Parietal Lobule	rostroventral area 40(PFop)	55	-26	26	0.0338056	0.0525859
38	IFG	L	A44v	Inferior Frontal Gyrus	ventral area 44	-52	13	6	188	Cun	L	cLinG	Cuneus	caudal lingual gyrus	-11	-82	-11	0.0220586	0.0619348
38	IFG	L	A44v	Inferior Frontal Gyrus	ventral area 44	-52	13	6	190	Cun	L	rCunG	Cuneus	rostral cuneus gyrus	-5	-81	10	0.0197444	0.073705
38	IFG	L	A44v	Inferior Frontal Gyrus	ventral area 44	-52	13	6	198	OcG	L	mOccG	Occipital Gyrus	middle occipital gyrus	-31	-89	11	0.0344513	0.0521273
38	IFG	L	A44v	Inferior Frontal Gyrus	ventral area 44	-52	13	6	199	OcG	R	mOccG	Occipital Gyrus	middle occipital gyrus	34	-86	11	0.027846	0.0697493
38	IFG	L	A44v	Inferior Frontal Gyrus	ventral area 44	-52	13	6	201	OcG	R	V5/MT	Occipital Gyrus	area V5/MT	48	-70	-1	0.0378606	0.0643863
38	IFG	L	A44v	Inferior Frontal Gyrus	ventral area 44	-52	13	6	206	OcG	L	msOccG	Occipital Gyrus	medial superior occipital gyrus	-11	-88	31	0.021332	0.0699374
38	IFG	L	A44v	Inferior Frontal Gyrus	ventral area 44	-52	13	6	207	OcG	R	msOccG	Occipital Gyrus	medial superior occipital gyrus	16	-85	34	0.0349667	0.0877443
38	IFG	L	A44v	Inferior Frontal Gyrus	ventral area 44	-52	13	6	209	OcG	R	lsOccG	Occipital Gyrus	lateral superior occipital gyrus	29	-75	36	0.0321579	0.0432884
52	PrG	L	A4hf	Precentral Gyrus	area 4(head and face region)	-49	-8	39	195	Cun	R	rLinG	Cuneus	rostral lingual gyrus	18	-60	-7	0.0217477	0.0668417
54	PrG	L	A6cdl	Precentral Gyrus	caudal dorsolateral area 6	-32	-9	58	55	PrG	R	A6cdl	Precentral Gyrus	caudal dorsolateral area 6	33	-7	57	0.0273002	0.0382831
54	PrG	L	A6cdl	Precentral Gyrus	caudal dorsolateral area 6	-32	-9	58	62	PrG	L	A6cvl	Precentral Gyrus	caudal ventrolateral area 6	-49	5	30	0.0214083	0.0536656
54	PrG	L	A6cdl	Precentral Gyrus	caudal dorsolateral area 6	-32	-9	58	63	PrG	R	A6cvl	Precentral Gyrus	caudal ventrolateral area 6	51	7	30	0.0261748	0.0411111
54	PrG	L	A6cdl	Precentral Gyrus	caudal dorsolateral area 6	-32	-9	58	97	ITG	R	A37vl	Inferior Temporal Gyrus	ventrolateral area 37	54	-57	-8	0.0278362	0.058517
54	PrG	L	A6cdl	Precentral Gyrus	caudal dorsolateral area 6	-32	-9	58	104	FuG	L	A37mv	Fusiform Gyrus	medioventral area37	-31	-64	-14	0.0275456	0.0650584
54	PrG	L	A6cdl	Precentral Gyrus	caudal dorsolateral area 6	-32	-9	58	105	FuG	R	A37mv	Fusiform Gyrus	medioventral area37	31	-62	-14	0.022239	0.0574628
54	PrG	L	A6cdl	Precentral Gyrus	caudal dorsolateral area 6	-32	-9	58	107	FuG	R	A37lv	Fusiform Gyrus	lateroventral area37	43	-49	-19	0.0236976	0.0585112
54	PrG	L	A6cdl	Precentral Gyrus	caudal dorsolateral area 6	-32	-9	58	124	SPL	L	A7r	Superior Parietal Lobule	rostral area 7	-16	-60	63	0.0344998	0.0584754
54	PrG	L	A6cdl	Precentral Gyrus	caudal dorsolateral area 6	-32	-9	58	125	SPL	R	A7r	Superior Parietal Lobule	rostral area 7	19	-57	65	0.036728	0.0643658
54	PrG	L	A6cdl	Precentral Gyrus	caudal dorsolateral area 6	-32	-9	58	126	SPL	L	A7c	Superior Parietal Lobule	caudal area 7	-15	-71	52	0.0278439	0.051482
54	PrG	L	A6cdl	Precentral Gyrus	caudal dorsolateral area 6	-32	-9	58	127	SPL	R	A7c	Superior Parietal Lobule	caudal area 7	19	-69	54	0.0423687	0.0640715
54	PrG	L	A6cdl	Precentral Gyrus	caudal dorsolateral area 6	-32	-9	58	128	SPL	L	A5l	Superior Parietal Lobule	lateral area 5	-33	-47	50	0.0448731	0.0363116
54	PrG	L	A6cdl	Precentral Gyrus	caudal dorsolateral area 6	-32	-9	58	132	SPL	L	A7ip	Superior Parietal Lobule	intraparietal area 7(hIP3)	-27	-59	54	0.0444358	0.0650066
54	PrG	L	A6cdl	Precentral Gyrus	caudal dorsolateral area 6	-32	-9	58	133	SPL	R	A7ip	Superior Parietal Lobule	intraparietal area 7(hIP3)	31	-54	53	0.0225075	0.0916034
54	PrG	L	A6cdl	Precentral Gyrus	caudal dorsolateral area 6	-32	-9	58	138	IPL	L	A40rd	Inferior Parietal Lobule	rostrodorsal area 40(PFt)	-51	-33	42	0.0260052	0.0416939
54	PrG	L	A6cdl	Precentral Gyrus	caudal dorsolateral area 6	-32	-9	58	148	PCun	L	A5m	Precuneus	medial area 5(PEm)	-8	-47	57	0.0229708	0.0432875
54	PrG	L	A6cdl	Precentral Gyrus	caudal dorsolateral area 6	-32	-9	58	149	PCun	R	A5m	Precuneus	medial area 5(PEm)	7	-47	58	0.0283156	0.0423944
54	PrG	L	A6cdl	Precentral Gyrus	caudal dorsolateral area 6	-32	-9	58	188	Cun	L	cLinG	Cuneus	caudal lingual gyrus	-11	-82	-11	0.021189	0.082512
54	PrG	L	A6cdl	Precentral Gyrus	caudal dorsolateral area 6	-32	-9	58	190	Cun	L	rCunG	Cuneus	rostral cuneus gyrus	-5	-81	10	0.0283192	0.0878715
54	PrG	L	A6cdl	Precentral Gyrus	caudal dorsolateral area 6	-32	-9	58	191	Cun	R	rCunG	Cuneus	rostral cuneus gyrus	7	-76	11	0.0277547	0.0691378
54	PrG	L	A6cdl	Precentral Gyrus	caudal dorsolateral area 6	-32	-9	58	192	Cun	L	cCunG	Cuneus	caudal cuneus gyrus	-6	-94	1	0.0257611	0.0674175
54	PrG	L	A6cdl	Precentral Gyrus	caudal dorsolateral area 6	-32	-9	58	195	Cun	R	rLinG	Cuneus	rostral lingual gyrus	18	-60	-7	0.0261368	0.0800853
54	PrG	L	A6cdl	Precentral Gyrus	caudal dorsolateral area 6	-32	-9	58	198	OcG	L	mOccG	Occipital Gyrus	middle occipital gyrus	-31	-89	11	0.0353976	0.0919253
54	PrG	L	A6cdl	Precentral Gyrus	caudal dorsolateral area 6	-32	-9	58	199	OcG	R	mOccG	Occipital Gyrus	middle occipital gyrus	34	-86	11	0.0284596	0.0720408
54	PrG	L	A6cdl	Precentral Gyrus	caudal dorsolateral area 6	-32	-9	58	200	OcG	L	V5/MT	Occipital Gyrus	area V5/MT	-46	-74	3	0.0349884	0.0709929
54	PrG	L	A6cdl	Precentral Gyrus	caudal dorsolateral area 6	-32	-9	58	201	OcG	R	V5/MT	Occipital Gyrus	area V5/MT	48	-70	-1	0.0268203	0.10117
54	PrG	L	A6cdl	Precentral Gyrus	caudal dorsolateral area 6	-32	-9	58	204	OcG	L	iOccG	Occipital Gyrus	inferior occipital gyrus	-30	-88	-12	0.0284864	0.05192
54	PrG	L	A6cdl	Precentral Gyrus	caudal dorsolateral area 6	-32	-9	58	205	OcG	R	iOccG	Occipital Gyrus	inferior occipital gyrus	32	-85	-12	0.0288785	0.048087
54	PrG	L	A6cdl	Precentral Gyrus	caudal dorsolateral area 6	-32	-9	58	206	OcG	L	msOccG	Occipital Gyrus	medial superior occipital gyrus	-11	-88	31	0.0225659	0.0778648
54	PrG	L	A6cdl	Precentral Gyrus	caudal dorsolateral area 6	-32	-9	58	207	OcG	R	msOccG	Occipital Gyrus	medial superior occipital gyrus	16	-85	34	0.0241322	0.0865055
54	PrG	L	A6cdl	Precentral Gyrus	caudal dorsolateral area 6	-32	-9	58	208	OcG	L	lsOccG	Occipital Gyrus	lateral superior occipital gyrus	-22	-77	36	0.0320131	0.0812007
54	PrG	L	A6cdl	Precentral Gyrus	caudal dorsolateral area 6	-32	-9	58	209	OcG	R	lsOccG	Occipital Gyrus	lateral superior occipital gyrus	29	-75	36	0.0311353	0.0628581
55	PrG	R	A6cdl	Precentral Gyrus	caudal dorsolateral area 6	33	-7	57	62	PrG	L	A6cvl	Precentral Gyrus	caudal ventrolateral area 6	-49	5	30	0.0259222	0.0628738
55	PrG	R	A6cdl	Precentral Gyrus	caudal dorsolateral area 6	33	-7	57	63	PrG	R	A6cvl	Precentral Gyrus	caudal ventrolateral area 6	51	7	30	0.0236526	0.0438047
55	PrG	R	A6cdl	Precentral Gyrus	caudal dorsolateral area 6	33	-7	57	97	ITG	R	A37vl	Inferior Temporal Gyrus	ventrolateral area 37	54	-57	-8	0.0296294	0.0397386
55	PrG	R	A6cdl	Precentral Gyrus	caudal dorsolateral area 6	33	-7	57	127	SPL	R	A7c	Superior Parietal Lobule	caudal area 7	19	-69	54	0.0371035	0.0571984
55	PrG	R	A6cdl	Precentral Gyrus	caudal dorsolateral area 6	33	-7	57	128	SPL	L	A5l	Superior Parietal Lobule	lateral area 5	-33	-47	50	0.0370032	0.0377256
55	PrG	R	A6cdl	Precentral Gyrus	caudal dorsolateral area 6	33	-7	57	132	SPL	L	A7ip	Superior Parietal Lobule	intraparietal area 7(hIP3)	-27	-59	54	0.0489714	0.047689
55	PrG	R	A6cdl	Precentral Gyrus	caudal dorsolateral area 6	33	-7	57	134	IPL	L	A39c	Inferior Parietal Lobule	caudal area 39(PGp)	-34	-80	29	0.028862	0.0507193
55	PrG	R	A6cdl	Precentral Gyrus	caudal dorsolateral area 6	33	-7	57	138	IPL	L	A40rd	Inferior Parietal Lobule	rostrodorsal area 40(PFt)	-51	-33	42	0.0221738	0.0488927
55	PrG	R	A6cdl	Precentral Gyrus	caudal dorsolateral area 6	33	-7	57	139	IPL	R	A40rd	Inferior Parietal Lobule	rostrodorsal area 40(PFt)	47	-35	45	0.0199748	0.0467316
55	PrG	R	A6cdl	Precentral Gyrus	caudal dorsolateral area 6	33	-7	57	148	PCun	L	A5m	Precuneus	medial area 5(PEm)	-8	-47	57	0.0259128	0.0358711
55	PrG	R	A6cdl	Precentral Gyrus	caudal dorsolateral area 6	33	-7	57	188	Cun	L	cLinG	Cuneus	caudal lingual gyrus	-11	-82	-11	0.0212448	0.0466388
55	PrG	R	A6cdl	Precentral Gyrus	caudal dorsolateral area 6	33	-7	57	190	Cun	L	rCunG	Cuneus	rostral cuneus gyrus	-5	-81	10	0.03462	0.065328
55	PrG	R	A6cdl	Precentral Gyrus	caudal dorsolateral area 6	33	-7	57	194	Cun	L	rLinG	Cuneus	rostral lingual gyrus	-17	-60	-6	0.0330752	0.049349
55	PrG	R	A6cdl	Precentral Gyrus	caudal dorsolateral area 6	33	-7	57	195	Cun	R	rLinG	Cuneus	rostral lingual gyrus	18	-60	-7	0.028038	0.0379609
55	PrG	R	A6cdl	Precentral Gyrus	caudal dorsolateral area 6	33	-7	57	198	OcG	L	mOccG	Occipital Gyrus	middle occipital gyrus	-31	-89	11	0.0509128	0.0413931
55	PrG	R	A6cdl	Precentral Gyrus	caudal dorsolateral area 6	33	-7	57	201	OcG	R	V5/MT	Occipital Gyrus	area V5/MT	48	-70	-1	0.0281363	0.0388316
55	PrG	R	A6cdl	Precentral Gyrus	caudal dorsolateral area 6	33	-7	57	206	OcG	L	msOccG	Occipital Gyrus	medial superior occipital gyrus	-11	-88	31	0.0262116	0.0476493
55	PrG	R	A6cdl	Precentral Gyrus	caudal dorsolateral area 6	33	-7	57	207	OcG	R	msOccG	Occipital Gyrus	medial superior occipital gyrus	16	-85	34	0.028674	0.0402719
55	PrG	R	A6cdl	Precentral Gyrus	caudal dorsolateral area 6	33	-7	57	208	OcG	L	lsOccG	Occipital Gyrus	lateral superior occipital gyrus	-22	-77	36	0.0267118	0.0511091
55	PrG	R	A6cdl	Precentral Gyrus	caudal dorsolateral area 6	33	-7	57	209	OcG	R	lsOccG	Occipital Gyrus	lateral superior occipital gyrus	29	-75	36	0.0441099	0.0357325
60	PrG	L	A4tl	Precentral Gyrus	area 4(tongue and larynx region)	-52	0	8	97	ITG	R	A37vl	Inferior Temporal Gyrus	ventrolateral area 37	54	-57	-8	0.0217429	0.0401893
60	PrG	L	A4tl	Precentral Gyrus	area 4(tongue and larynx region)	-52	0	8	201	OcG	R	V5/MT	Occipital Gyrus	area V5/MT	48	-70	-1	0.0298145	0.0481843
62	PrG	L	A6cvl	Precentral Gyrus	caudal ventrolateral area 6	-49	5	30	87	MTG	R	aSTS	Middle Temporal Gyrus	anterior superior temporal sulcus	58	-16	-10	0.0251409	0.0358169
62	PrG	L	A6cvl	Precentral Gyrus	caudal ventrolateral area 6	-49	5	30	90	ITG	L	A37elv	Inferior Temporal Gyrus	extreme lateroventral area37	-51	-57	-15	0.023112	0.0389737
62	PrG	L	A6cvl	Precentral Gyrus	caudal ventrolateral area 6	-49	5	30	96	ITG	L	A37vl	Inferior Temporal Gyrus	ventrolateral area 37	-55	-60	-6	0.0331337	0.0418996
62	PrG	L	A6cvl	Precentral Gyrus	caudal ventrolateral area 6	-49	5	30	104	FuG	L	A37mv	Fusiform Gyrus	medioventral area37	-31	-64	-14	0.0248255	0.0897708
62	PrG	L	A6cvl	Precentral Gyrus	caudal ventrolateral area 6	-49	5	30	105	FuG	R	A37mv	Fusiform Gyrus	medioventral area37	31	-62	-14	0.0247533	0.100822
62	PrG	L	A6cvl	Precentral Gyrus	caudal ventrolateral area 6	-49	5	30	106	FuG	L	A37lv	Fusiform Gyrus	lateroventral area37	-42	-51	-17	0.0220264	0.067033
62	PrG	L	A6cvl	Precentral Gyrus	caudal ventrolateral area 6	-49	5	30	123	pSTS	R	cpSTS	Posterior Superior Temporal Sulcus	caudoposterior superior temporal sulcus	57	-40	12	0.0251731	0.0746588
62	PrG	L	A6cvl	Precentral Gyrus	caudal ventrolateral area 6	-49	5	30	128	SPL	L	A5l	Superior Parietal Lobule	lateral area 5	-33	-47	50	0.0229295	0.0624763
62	PrG	L	A6cvl	Precentral Gyrus	caudal ventrolateral area 6	-49	5	30	129	SPL	R	A5l	Superior Parietal Lobule	lateral area 5	35	-42	54	0.02452	0.0743339
62	PrG	L	A6cvl	Precentral Gyrus	caudal ventrolateral area 6	-49	5	30	138	IPL	L	A40rd	Inferior Parietal Lobule	rostrodorsal area 40(PFt)	-51	-33	42	0.0262893	0.0388262
62	PrG	L	A6cvl	Precentral Gyrus	caudal ventrolateral area 6	-49	5	30	145	IPL	R	A40rv	Inferior Parietal Lobule	rostroventral area 40(PFop)	55	-26	26	0.0290766	0.0840118
62	PrG	L	A6cvl	Precentral Gyrus	caudal ventrolateral area 6	-49	5	30	188	Cun	L	cLinG	Cuneus	caudal lingual gyrus	-11	-82	-11	0.0220198	0.0856156
62	PrG	L	A6cvl	Precentral Gyrus	caudal ventrolateral area 6	-49	5	30	190	Cun	L	rCunG	Cuneus	rostral cuneus gyrus	-5	-81	10	0.0245085	0.104921
62	PrG	L	A6cvl	Precentral Gyrus	caudal ventrolateral area 6	-49	5	30	191	Cun	R	rCunG	Cuneus	rostral cuneus gyrus	7	-76	11	0.0237669	0.0785546
62	PrG	L	A6cvl	Precentral Gyrus	caudal ventrolateral area 6	-49	5	30	194	Cun	L	rLinG	Cuneus	rostral lingual gyrus	-17	-60	-6	0.0231345	0.086637
62	PrG	L	A6cvl	Precentral Gyrus	caudal ventrolateral area 6	-49	5	30	195	Cun	R	rLinG	Cuneus	rostral lingual gyrus	18	-60	-7	0.0239172	0.102442
62	PrG	L	A6cvl	Precentral Gyrus	caudal ventrolateral area 6	-49	5	30	198	OcG	L	mOccG	Occipital Gyrus	middle occipital gyrus	-31	-89	11	0.0274289	0.106975
62	PrG	L	A6cvl	Precentral Gyrus	caudal ventrolateral area 6	-49	5	30	200	OcG	L	V5/MT	Occipital Gyrus	area V5/MT	-46	-74	3	0.050045	0.113026
62	PrG	L	A6cvl	Precentral Gyrus	caudal ventrolateral area 6	-49	5	30	201	OcG	R	V5/MT	Occipital Gyrus	area V5/MT	48	-70	-1	0.0336583	0.162663
62	PrG	L	A6cvl	Precentral Gyrus	caudal ventrolateral area 6	-49	5	30	206	OcG	L	msOccG	Occipital Gyrus	medial superior occipital gyrus	-11	-88	31	0.02158	0.109611
62	PrG	L	A6cvl	Precentral Gyrus	caudal ventrolateral area 6	-49	5	30	208	OcG	L	lsOccG	Occipital Gyrus	lateral superior occipital gyrus	-22	-77	36	0.0258246	0.0963622
62	PrG	L	A6cvl	Precentral Gyrus	caudal ventrolateral area 6	-49	5	30	239	Tha	R	PPtha	Thalamus	posterior parietal thalamus	15	-25	6	0.0207864	0.0465687
63	PrG	R	A6cvl	Precentral Gyrus	caudal ventrolateral area 6	51	7	30	90	ITG	L	A37elv	Inferior Temporal Gyrus	extreme lateroventral area37	-51	-57	-15	0.0254294	0.0379386
63	PrG	R	A6cvl	Precentral Gyrus	caudal ventrolateral area 6	51	7	30	96	ITG	L	A37vl	Inferior Temporal Gyrus	ventrolateral area 37	-55	-60	-6	0.032735	0.041534
63	PrG	R	A6cvl	Precentral Gyrus	caudal ventrolateral area 6	51	7	30	97	ITG	R	A37vl	Inferior Temporal Gyrus	ventrolateral area 37	54	-57	-8	0.0412467	0.0603149
63	PrG	R	A6cvl	Precentral Gyrus	caudal ventrolateral area 6	51	7	30	106	FuG	L	A37lv	Fusiform Gyrus	lateroventral area37	-42	-51	-17	0.0374794	0.0359405
63	PrG	R	A6cvl	Precentral Gyrus	caudal ventrolateral area 6	51	7	30	127	SPL	R	A7c	Superior Parietal Lobule	caudal area 7	19	-69	54	0.0310428	0.0474109
63	PrG	R	A6cvl	Precentral Gyrus	caudal ventrolateral area 6	51	7	30	128	SPL	L	A5l	Superior Parietal Lobule	lateral area 5	-33	-47	50	0.0356078	0.043904
63	PrG	R	A6cvl	Precentral Gyrus	caudal ventrolateral area 6	51	7	30	132	SPL	L	A7ip	Superior Parietal Lobule	intraparietal area 7(hIP3)	-27	-59	54	0.0261112	0.0514859
63	PrG	R	A6cvl	Precentral Gyrus	caudal ventrolateral area 6	51	7	30	133	SPL	R	A7ip	Superior Parietal Lobule	intraparietal area 7(hIP3)	31	-54	53	0.034805	0.0660495
63	PrG	R	A6cvl	Precentral Gyrus	caudal ventrolateral area 6	51	7	30	138	IPL	L	A40rd	Inferior Parietal Lobule	rostrodorsal area 40(PFt)	-51	-33	42	0.0414484	0.0529736
63	PrG	R	A6cvl	Precentral Gyrus	caudal ventrolateral area 6	51	7	30	139	IPL	R	A40rd	Inferior Parietal Lobule	rostrodorsal area 40(PFt)	47	-35	45	0.0260268	0.0492
63	PrG	R	A6cvl	Precentral Gyrus	caudal ventrolateral area 6	51	7	30	141	IPL	R	A40c	Inferior Parietal Lobule	caudal area 40(PFm)	57	-44	38	0.0278565	0.0398381
63	PrG	R	A6cvl	Precentral Gyrus	caudal ventrolateral area 6	51	7	30	208	OcG	L	lsOccG	Occipital Gyrus	lateral superior occipital gyrus	-22	-77	36	0.0365173	0.0450402
63	PrG	R	A6cvl	Precentral Gyrus	caudal ventrolateral area 6	51	7	30	209	OcG	R	lsOccG	Occipital Gyrus	lateral superior occipital gyrus	29	-75	36	0.0353868	0.0422146
65	PCL	R	A1/2/3ll	Paracentral Lobule	area1/2/3 (lower limb region)	10	-34	54	124	SPL	L	A7r	Superior Parietal Lobule	rostral area 7	-16	-60	63	0.0215373	0.0378073
65	PCL	R	A1/2/3ll	Paracentral Lobule	area1/2/3 (lower limb region)	10	-34	54	125	SPL	R	A7r	Superior Parietal Lobule	rostral area 7	19	-57	65	0.025307	0.0359969
65	PCL	R	A1/2/3ll	Paracentral Lobule	area1/2/3 (lower limb region)	10	-34	54	198	OcG	L	mOccG	Occipital Gyrus	middle occipital gyrus	-31	-89	11	0.0256794	0.0545793
65	PCL	R	A1/2/3ll	Paracentral Lobule	area1/2/3 (lower limb region)	10	-34	54	199	OcG	R	mOccG	Occipital Gyrus	middle occipital gyrus	34	-86	11	0.0236616	0.0401558
65	PCL	R	A1/2/3ll	Paracentral Lobule	area1/2/3 (lower limb region)	10	-34	54	201	OcG	R	V5/MT	Occipital Gyrus	area V5/MT	48	-70	-1	0.0228873	0.0631729
65	PCL	R	A1/2/3ll	Paracentral Lobule	area1/2/3 (lower limb region)	10	-34	54	207	OcG	R	msOccG	Occipital Gyrus	medial superior occipital gyrus	16	-85	34	0.0248394	0.0594595
65	PCL	R	A1/2/3ll	Paracentral Lobule	area1/2/3 (lower limb region)	10	-34	54	209	OcG	R	lsOccG	Occipital Gyrus	lateral superior occipital gyrus	29	-75	36	0.0206064	0.0453531
71	STG	R	A41/42	Superior Temporal Gyrus	area 41/42	54	-24	11	202	OcG	L	OPC	Occipital Gyrus	occipital polar cortex	-18	-99	2	-0.0246716	-0.0365948
71	STG	R	A41/42	Superior Temporal Gyrus	area 41/42	54	-24	11	203	OcG	R	OPC	Occipital Gyrus	occipital polar cortex	22	-97	4	-0.0244221	-0.0386784
73	STG	R	TE1.0 and TE1.2	Superior Temporal Gyrus	TE1.0 and TE1.2	51	-4	-1	192	Cun	L	cCunG	Cuneus	caudal cuneus gyrus	-6	-94	1	-0.0256814	-0.0489948
73	STG	R	TE1.0 and TE1.2	Superior Temporal Gyrus	TE1.0 and TE1.2	51	-4	-1	202	OcG	L	OPC	Occipital Gyrus	occipital polar cortex	-18	-99	2	-0.0267942	-0.0545476
73	STG	R	TE1.0 and TE1.2	Superior Temporal Gyrus	TE1.0 and TE1.2	51	-4	-1	203	OcG	R	OPC	Occipital Gyrus	occipital polar cortex	22	-97	4	-0.0225908	-0.0409414
73	STG	R	TE1.0 and TE1.2	Superior Temporal Gyrus	TE1.0 and TE1.2	51	-4	-1	207	OcG	R	msOccG	Occipital Gyrus	medial superior occipital gyrus	16	-85	34	-0.0247056	-0.0512709
74	STG	L	A22c	Superior Temporal Gyrus	caudal area 22	-62	-33	7	121	pSTS	R	rpSTS	Posterior Superior Temporal Sulcus	rostroposterior superior temporal sulcus	53	-37	3	0.0336551	0.0459716
75	STG	R	A22c	Superior Temporal Gyrus	caudal area 22	66	-20	6	96	ITG	L	A37vl	Inferior Temporal Gyrus	ventrolateral area 37	-55	-60	-6	0.0204823	0.048584
75	STG	R	A22c	Superior Temporal Gyrus	caudal area 22	66	-20	6	135	IPL	R	A39c	Inferior Parietal Lobule	caudal area 39(PGp)	45	-71	20	-0.020787	-0.0431059
79	STG	R	A22r	Superior Temporal Gyrus	rostral area 22	56	-12	-5	203	OcG	R	OPC	Occipital Gyrus	occipital polar cortex	22	-97	4	-0.0223139	-0.051793
85	MTG	R	A37dl	Middle Temporal Gyrus	dorsolateral area37	60	-53	3	133	SPL	R	A7ip	Superior Parietal Lobule	intraparietal area 7(hIP3)	31	-54	53	0.0310386	0.0381767
85	MTG	R	A37dl	Middle Temporal Gyrus	dorsolateral area37	60	-53	3	134	IPL	L	A39c	Inferior Parietal Lobule	caudal area 39(PGp)	-34	-80	29	0.0208638	0.0367432
85	MTG	R	A37dl	Middle Temporal Gyrus	dorsolateral area37	60	-53	3	148	PCun	L	A5m	Precuneus	medial area 5(PEm)	-8	-47	57	0.022052	0.0426874
85	MTG	R	A37dl	Middle Temporal Gyrus	dorsolateral area37	60	-53	3	190	Cun	L	rCunG	Cuneus	rostral cuneus gyrus	-5	-81	10	0.0440071	0.0410163
85	MTG	R	A37dl	Middle Temporal Gyrus	dorsolateral area37	60	-53	3	193	Cun	R	cCunG	Cuneus	caudal cuneus gyrus	8	-90	12	0.0210117	0.0419063
85	MTG	R	A37dl	Middle Temporal Gyrus	dorsolateral area37	60	-53	3	194	Cun	L	rLinG	Cuneus	rostral lingual gyrus	-17	-60	-6	0.0266821	0.0573804
85	MTG	R	A37dl	Middle Temporal Gyrus	dorsolateral area37	60	-53	3	206	OcG	L	msOccG	Occipital Gyrus	medial superior occipital gyrus	-11	-88	31	0.0425276	0.0362849
88	ITG	L	A20iv	Inferior Temporal Gyrus	intermediate ventral area 20	-45	-26	-27	138	IPL	L	A40rd	Inferior Parietal Lobule	rostrodorsal area 40(PFt)	-51	-33	42	0.0244092	0.0357865
89	ITG	R	A20iv	Inferior Temporal Gyrus	intermediate ventral area 20	46	-14	-33	200	OcG	L	V5/MT	Occipital Gyrus	area V5/MT	-46	-74	3	0.0216519	0.03666
90	ITG	L	A37elv	Inferior Temporal Gyrus	extreme lateroventral area37	-51	-57	-15	97	ITG	R	A37vl	Inferior Temporal Gyrus	ventrolateral area 37	54	-57	-8	0.0230334	0.0477482
90	ITG	L	A37elv	Inferior Temporal Gyrus	extreme lateroventral area37	-51	-57	-15	104	FuG	L	A37mv	Fusiform Gyrus	medioventral area37	-31	-64	-14	0.0203602	0.0365988
90	ITG	L	A37elv	Inferior Temporal Gyrus	extreme lateroventral area37	-51	-57	-15	107	FuG	R	A37lv	Fusiform Gyrus	lateroventral area37	43	-49	-19	0.0203023	0.0625409
90	ITG	L	A37elv	Inferior Temporal Gyrus	extreme lateroventral area37	-51	-57	-15	204	OcG	L	iOccG	Occipital Gyrus	inferior occipital gyrus	-30	-88	-12	0.0238825	0.0418875
96	ITG	L	A37vl	Inferior Temporal Gyrus	ventrolateral area 37	-55	-60	-6	97	ITG	R	A37vl	Inferior Temporal Gyrus	ventrolateral area 37	54	-57	-8	0.0249109	0.0369257
96	ITG	L	A37vl	Inferior Temporal Gyrus	ventrolateral area 37	-55	-60	-6	134	IPL	L	A39c	Inferior Parietal Lobule	caudal area 39(PGp)	-34	-80	29	0.021437	0.0631642
96	ITG	L	A37vl	Inferior Temporal Gyrus	ventrolateral area 37	-55	-60	-6	145	IPL	R	A40rv	Inferior Parietal Lobule	rostroventral area 40(PFop)	55	-26	26	0.0384622	0.0377252
96	ITG	L	A37vl	Inferior Temporal Gyrus	ventrolateral area 37	-55	-60	-6	195	Cun	R	rLinG	Cuneus	rostral lingual gyrus	18	-60	-7	0.0201824	0.0616265
96	ITG	L	A37vl	Inferior Temporal Gyrus	ventrolateral area 37	-55	-60	-6	200	OcG	L	V5/MT	Occipital Gyrus	area V5/MT	-46	-74	3	0.0206124	0.0463066
97	ITG	R	A37vl	Inferior Temporal Gyrus	ventrolateral area 37	54	-57	-8	103	FuG	R	A20rv	Fusiform Gyrus	rostroventral area 20	33	-15	-34	0.0261653	0.0382961
97	ITG	R	A37vl	Inferior Temporal Gyrus	ventrolateral area 37	54	-57	-8	106	FuG	L	A37lv	Fusiform Gyrus	lateroventral area37	-42	-51	-17	0.0425219	0.0503919
97	ITG	R	A37vl	Inferior Temporal Gyrus	ventrolateral area 37	54	-57	-8	128	SPL	L	A5l	Superior Parietal Lobule	lateral area 5	-33	-47	50	0.0355451	0.0656143
97	ITG	R	A37vl	Inferior Temporal Gyrus	ventrolateral area 37	54	-57	-8	132	SPL	L	A7ip	Superior Parietal Lobule	intraparietal area 7(hIP3)	-27	-59	54	0.0321049	0.0628048
97	ITG	R	A37vl	Inferior Temporal Gyrus	ventrolateral area 37	54	-57	-8	138	IPL	L	A40rd	Inferior Parietal Lobule	rostrodorsal area 40(PFt)	-51	-33	42	0.0303587	0.0819046
97	ITG	R	A37vl	Inferior Temporal Gyrus	ventrolateral area 37	54	-57	-8	144	IPL	L	A40rv	Inferior Parietal Lobule	rostroventral area 40(PFop)	-53	-31	23	0.0284663	0.0568997
97	ITG	R	A37vl	Inferior Temporal Gyrus	ventrolateral area 37	54	-57	-8	208	OcG	L	lsOccG	Occipital Gyrus	lateral superior occipital gyrus	-22	-77	36	0.0365398	0.0565931
97	ITG	R	A37vl	Inferior Temporal Gyrus	ventrolateral area 37	54	-57	-8	250	CER	L	VI	Cerebellum	Left VI	-23	-58	-25	0.0370532	0.0366818
99	ITG	R	A20cl	Inferior Temporal Gyrus	caudolateral of area 20	61	-40	-17	189	Cun	R	cLinG	Cuneus	caudal lingual gyrus	10	-85	-9	-0.0208057	-0.035557
99	ITG	R	A20cl	Inferior Temporal Gyrus	caudolateral of area 20	61	-40	-17	192	Cun	L	cCunG	Cuneus	caudal cuneus gyrus	-6	-94	1	-0.028769	-0.045903
100	ITG	L	A20cv	Inferior Temporal Gyrus	caudoventral of area 20	-55	-31	-27	199	OcG	R	mOccG	Occipital Gyrus	middle occipital gyrus	34	-86	11	0.019736	0.0415973
100	ITG	L	A20cv	Inferior Temporal Gyrus	caudoventral of area 20	-55	-31	-27	200	OcG	L	V5/MT	Occipital Gyrus	area V5/MT	-46	-74	3	0.0343063	0.046149
100	ITG	L	A20cv	Inferior Temporal Gyrus	caudoventral of area 20	-55	-31	-27	201	OcG	R	V5/MT	Occipital Gyrus	area V5/MT	48	-70	-1	0.0198724	0.0643396
103	FuG	R	A20rv	Fusiform Gyrus	rostroventral area 20	33	-15	-34	104	FuG	L	A37mv	Fusiform Gyrus	medioventral area37	-31	-64	-14	0.0229266	0.0586014
103	FuG	R	A20rv	Fusiform Gyrus	rostroventral area 20	33	-15	-34	105	FuG	R	A37mv	Fusiform Gyrus	medioventral area37	31	-62	-14	0.0216026	0.0466486
103	FuG	R	A20rv	Fusiform Gyrus	rostroventral area 20	33	-15	-34	125	SPL	R	A7r	Superior Parietal Lobule	rostral area 7	19	-57	65	0.0275661	0.044684
103	FuG	R	A20rv	Fusiform Gyrus	rostroventral area 20	33	-15	-34	128	SPL	L	A5l	Superior Parietal Lobule	lateral area 5	-33	-47	50	0.0297366	0.0565843
103	FuG	R	A20rv	Fusiform Gyrus	rostroventral area 20	33	-15	-34	129	SPL	R	A5l	Superior Parietal Lobule	lateral area 5	35	-42	54	0.0292045	0.0374098
103	FuG	R	A20rv	Fusiform Gyrus	rostroventral area 20	33	-15	-34	132	SPL	L	A7ip	Superior Parietal Lobule	intraparietal area 7(hIP3)	-27	-59	54	0.0216796	0.0675738
103	FuG	R	A20rv	Fusiform Gyrus	rostroventral area 20	33	-15	-34	135	IPL	R	A39c	Inferior Parietal Lobule	caudal area 39(PGp)	45	-71	20	0.0277303	0.0373286
103	FuG	R	A20rv	Fusiform Gyrus	rostroventral area 20	33	-15	-34	138	IPL	L	A40rd	Inferior Parietal Lobule	rostrodorsal area 40(PFt)	-51	-33	42	0.0218027	0.0680822
103	FuG	R	A20rv	Fusiform Gyrus	rostroventral area 20	33	-15	-34	158	PoG	L	A2	Postcentral Gyrus	area 2	-46	-30	50	0.0237115	0.038648
103	FuG	R	A20rv	Fusiform Gyrus	rostroventral area 20	33	-15	-34	190	Cun	L	rCunG	Cuneus	rostral cuneus gyrus	-5	-81	10	0.0224729	0.0356617
103	FuG	R	A20rv	Fusiform Gyrus	rostroventral area 20	33	-15	-34	198	OcG	L	mOccG	Occipital Gyrus	middle occipital gyrus	-31	-89	11	0.0264757	0.0566301
103	FuG	R	A20rv	Fusiform Gyrus	rostroventral area 20	33	-15	-34	199	OcG	R	mOccG	Occipital Gyrus	middle occipital gyrus	34	-86	11	0.0307676	0.044304
103	FuG	R	A20rv	Fusiform Gyrus	rostroventral area 20	33	-15	-34	200	OcG	L	V5/MT	Occipital Gyrus	area V5/MT	-46	-74	3	0.0261185	0.0613907
103	FuG	R	A20rv	Fusiform Gyrus	rostroventral area 20	33	-15	-34	201	OcG	R	V5/MT	Occipital Gyrus	area V5/MT	48	-70	-1	0.0410382	0.0592608
103	FuG	R	A20rv	Fusiform Gyrus	rostroventral area 20	33	-15	-34	208	OcG	L	lsOccG	Occipital Gyrus	lateral superior occipital gyrus	-22	-77	36	0.0216842	0.0542041
103	FuG	R	A20rv	Fusiform Gyrus	rostroventral area 20	33	-15	-34	209	OcG	R	lsOccG	Occipital Gyrus	lateral superior occipital gyrus	29	-75	36	0.0238475	0.0548787
104	FuG	L	A37mv	Fusiform Gyrus	medioventral area37	-31	-64	-14	106	FuG	L	A37lv	Fusiform Gyrus	lateroventral area37	-42	-51	-17	0.02645	0.0697722
104	FuG	L	A37mv	Fusiform Gyrus	medioventral area37	-31	-64	-14	134	IPL	L	A39c	Inferior Parietal Lobule	caudal area 39(PGp)	-34	-80	29	0.0328341	0.050927
104	FuG	L	A37mv	Fusiform Gyrus	medioventral area37	-31	-64	-14	138	IPL	L	A40rd	Inferior Parietal Lobule	rostrodorsal area 40(PFt)	-51	-33	42	0.047668	0.0440757
104	FuG	L	A37mv	Fusiform Gyrus	medioventral area37	-31	-64	-14	194	Cun	L	rLinG	Cuneus	rostral lingual gyrus	-17	-60	-6	0.0311906	0.0623806
104	FuG	L	A37mv	Fusiform Gyrus	medioventral area37	-31	-64	-14	195	Cun	R	rLinG	Cuneus	rostral lingual gyrus	18	-60	-7	0.0654057	0.0388121
104	FuG	L	A37mv	Fusiform Gyrus	medioventral area37	-31	-64	-14	198	OcG	L	mOccG	Occipital Gyrus	middle occipital gyrus	-31	-89	11	0.0540681	0.0358106
104	FuG	L	A37mv	Fusiform Gyrus	medioventral area37	-31	-64	-14	200	OcG	L	V5/MT	Occipital Gyrus	area V5/MT	-46	-74	3	0.0398317	0.0447683
104	FuG	L	A37mv	Fusiform Gyrus	medioventral area37	-31	-64	-14	201	OcG	R	V5/MT	Occipital Gyrus	area V5/MT	48	-70	-1	0.0335517	0.057596
104	FuG	L	A37mv	Fusiform Gyrus	medioventral area37	-31	-64	-14	206	OcG	L	msOccG	Occipital Gyrus	medial superior occipital gyrus	-11	-88	31	0.0240782	0.0411132
104	FuG	L	A37mv	Fusiform Gyrus	medioventral area37	-31	-64	-14	224	Str	L	vmPu	Striatum	ventromedial putamen	-23	7	-4	0.0247451	0.0393438
105	FuG	R	A37mv	Fusiform Gyrus	medioventral area37	31	-62	-14	106	FuG	L	A37lv	Fusiform Gyrus	lateroventral area37	-42	-51	-17	0.0267176	0.0642556
105	FuG	R	A37mv	Fusiform Gyrus	medioventral area37	31	-62	-14	133	SPL	R	A7ip	Superior Parietal Lobule	intraparietal area 7(hIP3)	31	-54	53	0.0220647	0.0465373
105	FuG	R	A37mv	Fusiform Gyrus	medioventral area37	31	-62	-14	134	IPL	L	A39c	Inferior Parietal Lobule	caudal area 39(PGp)	-34	-80	29	0.0295869	0.0364727
105	FuG	R	A37mv	Fusiform Gyrus	medioventral area37	31	-62	-14	154	PoG	L	A1/2/3ulhf	Postcentral Gyrus	area 1/2/3(upper limb, head and face region)	-50	-16	43	0.0197774	0.0471273
105	FuG	R	A37mv	Fusiform Gyrus	medioventral area37	31	-62	-14	201	OcG	R	V5/MT	Occipital Gyrus	area V5/MT	48	-70	-1	0.0324039	0.0375146
105	FuG	R	A37mv	Fusiform Gyrus	medioventral area37	31	-62	-14	224	Str	L	vmPu	Striatum	ventromedial putamen	-23	7	-4	0.0200682	0.0448317
106	FuG	L	A37lv	Fusiform Gyrus	lateroventral area37	-42	-51	-17	107	FuG	R	A37lv	Fusiform Gyrus	lateroventral area37	43	-49	-19	0.0328858	0.0836428
106	FuG	L	A37lv	Fusiform Gyrus	lateroventral area37	-42	-51	-17	132	SPL	L	A7ip	Superior Parietal Lobule	intraparietal area 7(hIP3)	-27	-59	54	0.0323582	0.042323
106	FuG	L	A37lv	Fusiform Gyrus	lateroventral area37	-42	-51	-17	133	SPL	R	A7ip	Superior Parietal Lobule	intraparietal area 7(hIP3)	31	-54	53	0.022574	0.0775047
106	FuG	L	A37lv	Fusiform Gyrus	lateroventral area37	-42	-51	-17	190	Cun	L	rCunG	Cuneus	rostral cuneus gyrus	-5	-81	10	0.0243317	0.0802264
106	FuG	L	A37lv	Fusiform Gyrus	lateroventral area37	-42	-51	-17	191	Cun	R	rCunG	Cuneus	rostral cuneus gyrus	7	-76	11	0.0314396	0.0505721
106	FuG	L	A37lv	Fusiform Gyrus	lateroventral area37	-42	-51	-17	192	Cun	L	cCunG	Cuneus	caudal cuneus gyrus	-6	-94	1	0.0231178	0.055359
106	FuG	L	A37lv	Fusiform Gyrus	lateroventral area37	-42	-51	-17	195	Cun	R	rLinG	Cuneus	rostral lingual gyrus	18	-60	-7	0.0410956	0.0700707
106	FuG	L	A37lv	Fusiform Gyrus	lateroventral area37	-42	-51	-17	198	OcG	L	mOccG	Occipital Gyrus	middle occipital gyrus	-31	-89	11	0.0258635	0.0794288
106	FuG	L	A37lv	Fusiform Gyrus	lateroventral area37	-42	-51	-17	199	OcG	R	mOccG	Occipital Gyrus	middle occipital gyrus	34	-86	11	0.0255441	0.0705015
106	FuG	L	A37lv	Fusiform Gyrus	lateroventral area37	-42	-51	-17	201	OcG	R	V5/MT	Occipital Gyrus	area V5/MT	48	-70	-1	0.0203594	0.108486
106	FuG	L	A37lv	Fusiform Gyrus	lateroventral area37	-42	-51	-17	204	OcG	L	iOccG	Occipital Gyrus	inferior occipital gyrus	-30	-88	-12	0.0309974	0.0569135
106	FuG	L	A37lv	Fusiform Gyrus	lateroventral area37	-42	-51	-17	205	OcG	R	iOccG	Occipital Gyrus	inferior occipital gyrus	32	-85	-12	0.0232779	0.0949018
107	FuG	R	A37lv	Fusiform Gyrus	lateroventral area37	43	-49	-19	132	SPL	L	A7ip	Superior Parietal Lobule	intraparietal area 7(hIP3)	-27	-59	54	0.0293832	0.0480831
107	FuG	R	A37lv	Fusiform Gyrus	lateroventral area37	43	-49	-19	138	IPL	L	A40rd	Inferior Parietal Lobule	rostrodorsal area 40(PFt)	-51	-33	42	0.0361115	0.0443968
107	FuG	R	A37lv	Fusiform Gyrus	lateroventral area37	43	-49	-19	190	Cun	L	rCunG	Cuneus	rostral cuneus gyrus	-5	-81	10	0.0267485	0.0401235
120	pSTS	L	rpSTS	Posterior Superior Temporal Sulcus	rostroposterior superior temporal sulcus	-54	-40	4	121	pSTS	R	rpSTS	Posterior Superior Temporal Sulcus	rostroposterior superior temporal sulcus	53	-37	3	0.0323841	0.0477674
120	pSTS	L	rpSTS	Posterior Superior Temporal Sulcus	rostroposterior superior temporal sulcus	-54	-40	4	124	SPL	L	A7r	Superior Parietal Lobule	rostral area 7	-16	-60	63	-0.0243421	-0.0675952
120	pSTS	L	rpSTS	Posterior Superior Temporal Sulcus	rostroposterior superior temporal sulcus	-54	-40	4	125	SPL	R	A7r	Superior Parietal Lobule	rostral area 7	19	-57	65	-0.0312781	-0.041713
120	pSTS	L	rpSTS	Posterior Superior Temporal Sulcus	rostroposterior superior temporal sulcus	-54	-40	4	128	SPL	L	A5l	Superior Parietal Lobule	lateral area 5	-33	-47	50	-0.0231376	-0.0658557
120	pSTS	L	rpSTS	Posterior Superior Temporal Sulcus	rostroposterior superior temporal sulcus	-54	-40	4	132	SPL	L	A7ip	Superior Parietal Lobule	intraparietal area 7(hIP3)	-27	-59	54	-0.0272595	-0.063248
120	pSTS	L	rpSTS	Posterior Superior Temporal Sulcus	rostroposterior superior temporal sulcus	-54	-40	4	134	IPL	L	A39c	Inferior Parietal Lobule	caudal area 39(PGp)	-34	-80	29	-0.0200174	-0.0424656
120	pSTS	L	rpSTS	Posterior Superior Temporal Sulcus	rostroposterior superior temporal sulcus	-54	-40	4	144	IPL	L	A40rv	Inferior Parietal Lobule	rostroventral area 40(PFop)	-53	-31	23	-0.0283518	-0.0569934
120	pSTS	L	rpSTS	Posterior Superior Temporal Sulcus	rostroposterior superior temporal sulcus	-54	-40	4	149	PCun	R	A5m	Precuneus	medial area 5(PEm)	7	-47	58	-0.0236631	-0.0409562
120	pSTS	L	rpSTS	Posterior Superior Temporal Sulcus	rostroposterior superior temporal sulcus	-54	-40	4	192	Cun	L	cCunG	Cuneus	caudal cuneus gyrus	-6	-94	1	-0.0267973	-0.0478106
120	pSTS	L	rpSTS	Posterior Superior Temporal Sulcus	rostroposterior superior temporal sulcus	-54	-40	4	198	OcG	L	mOccG	Occipital Gyrus	middle occipital gyrus	-31	-89	11	-0.0405461	-0.0502349
120	pSTS	L	rpSTS	Posterior Superior Temporal Sulcus	rostroposterior superior temporal sulcus	-54	-40	4	199	OcG	R	mOccG	Occipital Gyrus	middle occipital gyrus	34	-86	11	-0.0328326	-0.043136
120	pSTS	L	rpSTS	Posterior Superior Temporal Sulcus	rostroposterior superior temporal sulcus	-54	-40	4	200	OcG	L	V5/MT	Occipital Gyrus	area V5/MT	-46	-74	3	-0.0305643	-0.0362773
120	pSTS	L	rpSTS	Posterior Superior Temporal Sulcus	rostroposterior superior temporal sulcus	-54	-40	4	202	OcG	L	OPC	Occipital Gyrus	occipital polar cortex	-18	-99	2	-0.0242451	-0.0482652
120	pSTS	L	rpSTS	Posterior Superior Temporal Sulcus	rostroposterior superior temporal sulcus	-54	-40	4	208	OcG	L	lsOccG	Occipital Gyrus	lateral superior occipital gyrus	-22	-77	36	-0.0306661	-0.0735225
120	pSTS	L	rpSTS	Posterior Superior Temporal Sulcus	rostroposterior superior temporal sulcus	-54	-40	4	209	OcG	R	lsOccG	Occipital Gyrus	lateral superior occipital gyrus	29	-75	36	-0.0344274	-0.0468982
124	SPL	L	A7r	Superior Parietal Lobule	rostral area 7	-16	-60	63	125	SPL	R	A7r	Superior Parietal Lobule	rostral area 7	19	-57	65	0.0609235	0.046505
124	SPL	L	A7r	Superior Parietal Lobule	rostral area 7	-16	-60	63	126	SPL	L	A7c	Superior Parietal Lobule	caudal area 7	-15	-71	52	0.0345845	0.0554813
124	SPL	L	A7r	Superior Parietal Lobule	rostral area 7	-16	-60	63	127	SPL	R	A7c	Superior Parietal Lobule	caudal area 7	19	-69	54	0.060345	0.0601774
124	SPL	L	A7r	Superior Parietal Lobule	rostral area 7	-16	-60	63	128	SPL	L	A5l	Superior Parietal Lobule	lateral area 5	-33	-47	50	0.0452726	0.0528376
124	SPL	L	A7r	Superior Parietal Lobule	rostral area 7	-16	-60	63	132	SPL	L	A7ip	Superior Parietal Lobule	intraparietal area 7(hIP3)	-27	-59	54	0.0535432	0.0584989
124	SPL	L	A7r	Superior Parietal Lobule	rostral area 7	-16	-60	63	133	SPL	R	A7ip	Superior Parietal Lobule	intraparietal area 7(hIP3)	31	-54	53	0.0279353	0.0793066
124	SPL	L	A7r	Superior Parietal Lobule	rostral area 7	-16	-60	63	134	IPL	L	A39c	Inferior Parietal Lobule	caudal area 39(PGp)	-34	-80	29	0.0437274	0.0626786
124	SPL	L	A7r	Superior Parietal Lobule	rostral area 7	-16	-60	63	138	IPL	L	A40rd	Inferior Parietal Lobule	rostrodorsal area 40(PFt)	-51	-33	42	0.0226063	0.0508159
124	SPL	L	A7r	Superior Parietal Lobule	rostral area 7	-16	-60	63	188	Cun	L	cLinG	Cuneus	caudal lingual gyrus	-11	-82	-11	0.0262207	0.0433953
124	SPL	L	A7r	Superior Parietal Lobule	rostral area 7	-16	-60	63	190	Cun	L	rCunG	Cuneus	rostral cuneus gyrus	-5	-81	10	0.037311	0.0401679
124	SPL	L	A7r	Superior Parietal Lobule	rostral area 7	-16	-60	63	195	Cun	R	rLinG	Cuneus	rostral lingual gyrus	18	-60	-7	0.0381039	0.0367685
124	SPL	L	A7r	Superior Parietal Lobule	rostral area 7	-16	-60	63	201	OcG	R	V5/MT	Occipital Gyrus	area V5/MT	48	-70	-1	0.0558397	0.053596
124	SPL	L	A7r	Superior Parietal Lobule	rostral area 7	-16	-60	63	207	OcG	R	msOccG	Occipital Gyrus	medial superior occipital gyrus	16	-85	34	0.0509959	0.0377123
124	SPL	L	A7r	Superior Parietal Lobule	rostral area 7	-16	-60	63	208	OcG	L	lsOccG	Occipital Gyrus	lateral superior occipital gyrus	-22	-77	36	0.0513603	0.0672437
125	SPL	R	A7r	Superior Parietal Lobule	rostral area 7	19	-57	65	126	SPL	L	A7c	Superior Parietal Lobule	caudal area 7	-15	-71	52	0.0230556	0.0431641
125	SPL	R	A7r	Superior Parietal Lobule	rostral area 7	19	-57	65	127	SPL	R	A7c	Superior Parietal Lobule	caudal area 7	19	-69	54	0.0573081	0.0534205
125	SPL	R	A7r	Superior Parietal Lobule	rostral area 7	19	-57	65	128	SPL	L	A5l	Superior Parietal Lobule	lateral area 5	-33	-47	50	0.0468566	0.0544895
125	SPL	R	A7r	Superior Parietal Lobule	rostral area 7	19	-57	65	132	SPL	L	A7ip	Superior Parietal Lobule	intraparietal area 7(hIP3)	-27	-59	54	0.0562018	0.0802853
125	SPL	R	A7r	Superior Parietal Lobule	rostral area 7	19	-57	65	133	SPL	R	A7ip	Superior Parietal Lobule	intraparietal area 7(hIP3)	31	-54	53	0.0290885	0.09364
125	SPL	R	A7r	Superior Parietal Lobule	rostral area 7	19	-57	65	134	IPL	L	A39c	Inferior Parietal Lobule	caudal area 39(PGp)	-34	-80	29	0.0286789	0.0550053
125	SPL	R	A7r	Superior Parietal Lobule	rostral area 7	19	-57	65	138	IPL	L	A40rd	Inferior Parietal Lobule	rostrodorsal area 40(PFt)	-51	-33	42	0.0317952	0.0561087
125	SPL	R	A7r	Superior Parietal Lobule	rostral area 7	19	-57	65	139	IPL	R	A40rd	Inferior Parietal Lobule	rostrodorsal area 40(PFt)	47	-35	45	0.0285281	0.0406972
125	SPL	R	A7r	Superior Parietal Lobule	rostral area 7	19	-57	65	188	Cun	L	cLinG	Cuneus	caudal lingual gyrus	-11	-82	-11	0.0205146	0.0482068
125	SPL	R	A7r	Superior Parietal Lobule	rostral area 7	19	-57	65	190	Cun	L	rCunG	Cuneus	rostral cuneus gyrus	-5	-81	10	0.0288626	0.0405939
125	SPL	R	A7r	Superior Parietal Lobule	rostral area 7	19	-57	65	191	Cun	R	rCunG	Cuneus	rostral cuneus gyrus	7	-76	11	0.0251126	0.0368401
125	SPL	R	A7r	Superior Parietal Lobule	rostral area 7	19	-57	65	195	Cun	R	rLinG	Cuneus	rostral lingual gyrus	18	-60	-7	0.0268196	0.0401205
125	SPL	R	A7r	Superior Parietal Lobule	rostral area 7	19	-57	65	201	OcG	R	V5/MT	Occipital Gyrus	area V5/MT	48	-70	-1	0.0346765	0.0351268
125	SPL	R	A7r	Superior Parietal Lobule	rostral area 7	19	-57	65	208	OcG	L	lsOccG	Occipital Gyrus	lateral superior occipital gyrus	-22	-77	36	0.03973	0.0584824
125	SPL	R	A7r	Superior Parietal Lobule	rostral area 7	19	-57	65	250	CER	L	VI	Cerebellum	Left VI	-23	-58	-25	0.0306019	0.0362414
126	SPL	L	A7c	Superior Parietal Lobule	caudal area 7	-15	-71	52	127	SPL	R	A7c	Superior Parietal Lobule	caudal area 7	19	-69	54	0.0295401	0.0396428
126	SPL	L	A7c	Superior Parietal Lobule	caudal area 7	-15	-71	52	128	SPL	L	A5l	Superior Parietal Lobule	lateral area 5	-33	-47	50	0.0197926	0.0651383
126	SPL	L	A7c	Superior Parietal Lobule	caudal area 7	-15	-71	52	134	IPL	L	A39c	Inferior Parietal Lobule	caudal area 39(PGp)	-34	-80	29	0.0284365	0.0695419
126	SPL	L	A7c	Superior Parietal Lobule	caudal area 7	-15	-71	52	138	IPL	L	A40rd	Inferior Parietal Lobule	rostrodorsal area 40(PFt)	-51	-33	42	0.0242525	0.0391183
126	SPL	L	A7c	Superior Parietal Lobule	caudal area 7	-15	-71	52	149	PCun	R	A5m	Precuneus	medial area 5(PEm)	7	-47	58	0.0320927	0.0405123
126	SPL	L	A7c	Superior Parietal Lobule	caudal area 7	-15	-71	52	195	Cun	R	rLinG	Cuneus	rostral lingual gyrus	18	-60	-7	0.0274608	0.0717198
126	SPL	L	A7c	Superior Parietal Lobule	caudal area 7	-15	-71	52	198	OcG	L	mOccG	Occipital Gyrus	middle occipital gyrus	-31	-89	11	0.0219545	0.0525091
126	SPL	L	A7c	Superior Parietal Lobule	caudal area 7	-15	-71	52	200	OcG	L	V5/MT	Occipital Gyrus	area V5/MT	-46	-74	3	0.020887	0.0523375
126	SPL	L	A7c	Superior Parietal Lobule	caudal area 7	-15	-71	52	208	OcG	L	lsOccG	Occipital Gyrus	lateral superior occipital gyrus	-22	-77	36	0.0274881	0.102424
126	SPL	L	A7c	Superior Parietal Lobule	caudal area 7	-15	-71	52	209	OcG	R	lsOccG	Occipital Gyrus	lateral superior occipital gyrus	29	-75	36	0.0233068	0.0644625
127	SPL	R	A7c	Superior Parietal Lobule	caudal area 7	19	-69	54	128	SPL	L	A5l	Superior Parietal Lobule	lateral area 5	-33	-47	50	0.0444677	0.0624391
127	SPL	R	A7c	Superior Parietal Lobule	caudal area 7	19	-69	54	132	SPL	L	A7ip	Superior Parietal Lobule	intraparietal area 7(hIP3)	-27	-59	54	0.0365241	0.0720221
127	SPL	R	A7c	Superior Parietal Lobule	caudal area 7	19	-69	54	134	IPL	L	A39c	Inferior Parietal Lobule	caudal area 39(PGp)	-34	-80	29	0.0505417	0.0549698
127	SPL	R	A7c	Superior Parietal Lobule	caudal area 7	19	-69	54	138	IPL	L	A40rd	Inferior Parietal Lobule	rostrodorsal area 40(PFt)	-51	-33	42	0.029209	0.0483511
127	SPL	R	A7c	Superior Parietal Lobule	caudal area 7	19	-69	54	148	PCun	L	A5m	Precuneus	medial area 5(PEm)	-8	-47	57	0.0391719	0.0408824
127	SPL	R	A7c	Superior Parietal Lobule	caudal area 7	19	-69	54	149	PCun	R	A5m	Precuneus	medial area 5(PEm)	7	-47	58	0.0585343	0.047809
127	SPL	R	A7c	Superior Parietal Lobule	caudal area 7	19	-69	54	195	Cun	R	rLinG	Cuneus	rostral lingual gyrus	18	-60	-7	0.02973	0.0398178
127	SPL	R	A7c	Superior Parietal Lobule	caudal area 7	19	-69	54	198	OcG	L	mOccG	Occipital Gyrus	middle occipital gyrus	-31	-89	11	0.0491029	0.0546669
127	SPL	R	A7c	Superior Parietal Lobule	caudal area 7	19	-69	54	199	OcG	R	mOccG	Occipital Gyrus	middle occipital gyrus	34	-86	11	0.0455552	0.0671543
127	SPL	R	A7c	Superior Parietal Lobule	caudal area 7	19	-69	54	200	OcG	L	V5/MT	Occipital Gyrus	area V5/MT	-46	-74	3	0.0373236	0.0570081
127	SPL	R	A7c	Superior Parietal Lobule	caudal area 7	19	-69	54	201	OcG	R	V5/MT	Occipital Gyrus	area V5/MT	48	-70	-1	0.0351665	0.0828586
127	SPL	R	A7c	Superior Parietal Lobule	caudal area 7	19	-69	54	207	OcG	R	msOccG	Occipital Gyrus	medial superior occipital gyrus	16	-85	34	0.0444338	0.0632928
127	SPL	R	A7c	Superior Parietal Lobule	caudal area 7	19	-69	54	208	OcG	L	lsOccG	Occipital Gyrus	lateral superior occipital gyrus	-22	-77	36	0.0534989	0.0736819
127	SPL	R	A7c	Superior Parietal Lobule	caudal area 7	19	-69	54	209	OcG	R	lsOccG	Occipital Gyrus	lateral superior occipital gyrus	29	-75	36	0.0439961	0.0712441
128	SPL	L	A5l	Superior Parietal Lobule	lateral area 5	-33	-47	50	132	SPL	L	A7ip	Superior Parietal Lobule	intraparietal area 7(hIP3)	-27	-59	54	0.0543499	0.0397619
128	SPL	L	A5l	Superior Parietal Lobule	lateral area 5	-33	-47	50	133	SPL	R	A7ip	Superior Parietal Lobule	intraparietal area 7(hIP3)	31	-54	53	0.0262096	0.0843389
128	SPL	L	A5l	Superior Parietal Lobule	lateral area 5	-33	-47	50	134	IPL	L	A39c	Inferior Parietal Lobule	caudal area 39(PGp)	-34	-80	29	0.0364253	0.0365148
128	SPL	L	A5l	Superior Parietal Lobule	lateral area 5	-33	-47	50	138	IPL	L	A40rd	Inferior Parietal Lobule	rostrodorsal area 40(PFt)	-51	-33	42	0.0362758	0.0476773
128	SPL	L	A5l	Superior Parietal Lobule	lateral area 5	-33	-47	50	139	IPL	R	A40rd	Inferior Parietal Lobule	rostrodorsal area 40(PFt)	47	-35	45	0.0277109	0.0459836
128	SPL	L	A5l	Superior Parietal Lobule	lateral area 5	-33	-47	50	145	IPL	R	A40rv	Inferior Parietal Lobule	rostroventral area 40(PFop)	55	-26	26	0.0454708	0.0495837
128	SPL	L	A5l	Superior Parietal Lobule	lateral area 5	-33	-47	50	149	PCun	R	A5m	Precuneus	medial area 5(PEm)	7	-47	58	0.0463559	0.0389587
128	SPL	L	A5l	Superior Parietal Lobule	lateral area 5	-33	-47	50	190	Cun	L	rCunG	Cuneus	rostral cuneus gyrus	-5	-81	10	0.0332441	0.047934
128	SPL	L	A5l	Superior Parietal Lobule	lateral area 5	-33	-47	50	201	OcG	R	V5/MT	Occipital Gyrus	area V5/MT	48	-70	-1	0.0760269	0.0668829
128	SPL	L	A5l	Superior Parietal Lobule	lateral area 5	-33	-47	50	208	OcG	L	lsOccG	Occipital Gyrus	lateral superior occipital gyrus	-22	-77	36	0.0569107	0.0377811
128	SPL	L	A5l	Superior Parietal Lobule	lateral area 5	-33	-47	50	209	OcG	R	lsOccG	Occipital Gyrus	lateral superior occipital gyrus	29	-75	36	0.0514701	0.0369263
128	SPL	L	A5l	Superior Parietal Lobule	lateral area 5	-33	-47	50	259	CER	V	VIIb	Cerebellum	Vermis VIIb	1	-68	-32	0.0200273	0.0500821
128	SPL	L	A5l	Superior Parietal Lobule	lateral area 5	-33	-47	50	267	CER	L	IX	Cerebellum	Left IX	-6	-54	-49	-0.0290137	-0.0409428
129	SPL	R	A5l	Superior Parietal Lobule	lateral area 5	35	-42	54	133	SPL	R	A7ip	Superior Parietal Lobule	intraparietal area 7(hIP3)	31	-54	53	0.0286955	0.0437923
129	SPL	R	A5l	Superior Parietal Lobule	lateral area 5	35	-42	54	138	IPL	L	A40rd	Inferior Parietal Lobule	rostrodorsal area 40(PFt)	-51	-33	42	0.032839	0.0458902
132	SPL	L	A7ip	Superior Parietal Lobule	intraparietal area 7(hIP3)	-27	-59	54	134	IPL	L	A39c	Inferior Parietal Lobule	caudal area 39(PGp)	-34	-80	29	0.0405765	0.0698389
132	SPL	L	A7ip	Superior Parietal Lobule	intraparietal area 7(hIP3)	-27	-59	54	138	IPL	L	A40rd	Inferior Parietal Lobule	rostrodorsal area 40(PFt)	-51	-33	42	0.028645	0.0645937
132	SPL	L	A7ip	Superior Parietal Lobule	intraparietal area 7(hIP3)	-27	-59	54	145	IPL	R	A40rv	Inferior Parietal Lobule	rostroventral area 40(PFop)	55	-26	26	0.0410858	0.042043
132	SPL	L	A7ip	Superior Parietal Lobule	intraparietal area 7(hIP3)	-27	-59	54	148	PCun	L	A5m	Precuneus	medial area 5(PEm)	-8	-47	57	0.0401936	0.0434812
132	SPL	L	A7ip	Superior Parietal Lobule	intraparietal area 7(hIP3)	-27	-59	54	149	PCun	R	A5m	Precuneus	medial area 5(PEm)	7	-47	58	0.0439557	0.0486684
132	SPL	L	A7ip	Superior Parietal Lobule	intraparietal area 7(hIP3)	-27	-59	54	188	Cun	L	cLinG	Cuneus	caudal lingual gyrus	-11	-82	-11	0.0381245	0.0435019
132	SPL	L	A7ip	Superior Parietal Lobule	intraparietal area 7(hIP3)	-27	-59	54	190	Cun	L	rCunG	Cuneus	rostral cuneus gyrus	-5	-81	10	0.0381783	0.0591519
132	SPL	L	A7ip	Superior Parietal Lobule	intraparietal area 7(hIP3)	-27	-59	54	191	Cun	R	rCunG	Cuneus	rostral cuneus gyrus	7	-76	11	0.0372682	0.0448728
132	SPL	L	A7ip	Superior Parietal Lobule	intraparietal area 7(hIP3)	-27	-59	54	193	Cun	R	cCunG	Cuneus	caudal cuneus gyrus	8	-90	12	0.0241475	0.0470994
132	SPL	L	A7ip	Superior Parietal Lobule	intraparietal area 7(hIP3)	-27	-59	54	194	Cun	L	rLinG	Cuneus	rostral lingual gyrus	-17	-60	-6	0.0361226	0.0660082
132	SPL	L	A7ip	Superior Parietal Lobule	intraparietal area 7(hIP3)	-27	-59	54	195	Cun	R	rLinG	Cuneus	rostral lingual gyrus	18	-60	-7	0.0552576	0.0440755
132	SPL	L	A7ip	Superior Parietal Lobule	intraparietal area 7(hIP3)	-27	-59	54	198	OcG	L	mOccG	Occipital Gyrus	middle occipital gyrus	-31	-89	11	0.0663044	0.0468352
132	SPL	L	A7ip	Superior Parietal Lobule	intraparietal area 7(hIP3)	-27	-59	54	199	OcG	R	mOccG	Occipital Gyrus	middle occipital gyrus	34	-86	11	0.0574395	0.0606861
132	SPL	L	A7ip	Superior Parietal Lobule	intraparietal area 7(hIP3)	-27	-59	54	200	OcG	L	V5/MT	Occipital Gyrus	area V5/MT	-46	-74	3	0.0642586	0.0543556
132	SPL	L	A7ip	Superior Parietal Lobule	intraparietal area 7(hIP3)	-27	-59	54	201	OcG	R	V5/MT	Occipital Gyrus	area V5/MT	48	-70	-1	0.0658536	0.0848809
132	SPL	L	A7ip	Superior Parietal Lobule	intraparietal area 7(hIP3)	-27	-59	54	206	OcG	L	msOccG	Occipital Gyrus	medial superior occipital gyrus	-11	-88	31	0.04034	0.0550737
132	SPL	L	A7ip	Superior Parietal Lobule	intraparietal area 7(hIP3)	-27	-59	54	207	OcG	R	msOccG	Occipital Gyrus	medial superior occipital gyrus	16	-85	34	0.0482448	0.0567321
132	SPL	L	A7ip	Superior Parietal Lobule	intraparietal area 7(hIP3)	-27	-59	54	208	OcG	L	lsOccG	Occipital Gyrus	lateral superior occipital gyrus	-22	-77	36	0.0519671	0.0822877
132	SPL	L	A7ip	Superior Parietal Lobule	intraparietal area 7(hIP3)	-27	-59	54	209	OcG	R	lsOccG	Occipital Gyrus	lateral superior occipital gyrus	29	-75	36	0.063127	0.0481025
133	SPL	R	A7ip	Superior Parietal Lobule	intraparietal area 7(hIP3)	31	-54	53	144	IPL	L	A40rv	Inferior Parietal Lobule	rostroventral area 40(PFop)	-53	-31	23	0.0274195	0.0633828
133	SPL	R	A7ip	Superior Parietal Lobule	intraparietal area 7(hIP3)	31	-54	53	145	IPL	R	A40rv	Inferior Parietal Lobule	rostroventral area 40(PFop)	55	-26	26	0.0322137	0.053536
133	SPL	R	A7ip	Superior Parietal Lobule	intraparietal area 7(hIP3)	31	-54	53	148	PCun	L	A5m	Precuneus	medial area 5(PEm)	-8	-47	57	0.0269922	0.0441497
133	SPL	R	A7ip	Superior Parietal Lobule	intraparietal area 7(hIP3)	31	-54	53	149	PCun	R	A5m	Precuneus	medial area 5(PEm)	7	-47	58	0.0307967	0.0591118
133	SPL	R	A7ip	Superior Parietal Lobule	intraparietal area 7(hIP3)	31	-54	53	150	PCun	L	dmPOS	Precuneus	dorsomedial parietooccipital sulcus(PEr)	-12	-67	25	-0.0214792	-0.0398853
133	SPL	R	A7ip	Superior Parietal Lobule	intraparietal area 7(hIP3)	31	-54	53	190	Cun	L	rCunG	Cuneus	rostral cuneus gyrus	-5	-81	10	0.0230624	0.042258
133	SPL	R	A7ip	Superior Parietal Lobule	intraparietal area 7(hIP3)	31	-54	53	198	OcG	L	mOccG	Occipital Gyrus	middle occipital gyrus	-31	-89	11	0.0336885	0.0711548
133	SPL	R	A7ip	Superior Parietal Lobule	intraparietal area 7(hIP3)	31	-54	53	199	OcG	R	mOccG	Occipital Gyrus	middle occipital gyrus	34	-86	11	0.0313412	0.0662268
133	SPL	R	A7ip	Superior Parietal Lobule	intraparietal area 7(hIP3)	31	-54	53	200	OcG	L	V5/MT	Occipital Gyrus	area V5/MT	-46	-74	3	0.0312902	0.0738128
133	SPL	R	A7ip	Superior Parietal Lobule	intraparietal area 7(hIP3)	31	-54	53	201	OcG	R	V5/MT	Occipital Gyrus	area V5/MT	48	-70	-1	0.0359786	0.0912616
133	SPL	R	A7ip	Superior Parietal Lobule	intraparietal area 7(hIP3)	31	-54	53	207	OcG	R	msOccG	Occipital Gyrus	medial superior occipital gyrus	16	-85	34	0.0198996	0.0631986
133	SPL	R	A7ip	Superior Parietal Lobule	intraparietal area 7(hIP3)	31	-54	53	208	OcG	L	lsOccG	Occipital Gyrus	lateral superior occipital gyrus	-22	-77	36	0.0273124	0.0987109
133	SPL	R	A7ip	Superior Parietal Lobule	intraparietal area 7(hIP3)	31	-54	53	209	OcG	R	lsOccG	Occipital Gyrus	lateral superior occipital gyrus	29	-75	36	0.0312759	0.0636759
133	SPL	R	A7ip	Superior Parietal Lobule	intraparietal area 7(hIP3)	31	-54	53	250	CER	L	VI	Cerebellum	Left VI	-23	-58	-25	0.0207828	0.0386571
134	IPL	L	A39c	Inferior Parietal Lobule	caudal area 39(PGp)	-34	-80	29	135	IPL	R	A39c	Inferior Parietal Lobule	caudal area 39(PGp)	45	-71	20	0.0308865	0.0411434
134	IPL	L	A39c	Inferior Parietal Lobule	caudal area 39(PGp)	-34	-80	29	138	IPL	L	A40rd	Inferior Parietal Lobule	rostrodorsal area 40(PFt)	-51	-33	42	0.0288023	0.0600036
134	IPL	L	A39c	Inferior Parietal Lobule	caudal area 39(PGp)	-34	-80	29	139	IPL	R	A40rd	Inferior Parietal Lobule	rostrodorsal area 40(PFt)	47	-35	45	0.0201093	0.0429482
134	IPL	L	A39c	Inferior Parietal Lobule	caudal area 39(PGp)	-34	-80	29	143	IPL	R	A39rv	Inferior Parietal Lobule	rostroventral area 39(PGa)	53	-54	25	0.0339207	0.0603921
134	IPL	L	A39c	Inferior Parietal Lobule	caudal area 39(PGp)	-34	-80	29	145	IPL	R	A40rv	Inferior Parietal Lobule	rostroventral area 40(PFop)	55	-26	26	0.0208848	0.0426042
134	IPL	L	A39c	Inferior Parietal Lobule	caudal area 39(PGp)	-34	-80	29	148	PCun	L	A5m	Precuneus	medial area 5(PEm)	-8	-47	57	0.0198506	0.0437048
134	IPL	L	A39c	Inferior Parietal Lobule	caudal area 39(PGp)	-34	-80	29	149	PCun	R	A5m	Precuneus	medial area 5(PEm)	7	-47	58	0.0419467	0.0435305
134	IPL	L	A39c	Inferior Parietal Lobule	caudal area 39(PGp)	-34	-80	29	188	Cun	L	cLinG	Cuneus	caudal lingual gyrus	-11	-82	-11	0.0228081	0.037751
134	IPL	L	A39c	Inferior Parietal Lobule	caudal area 39(PGp)	-34	-80	29	190	Cun	L	rCunG	Cuneus	rostral cuneus gyrus	-5	-81	10	0.0412986	0.044052
134	IPL	L	A39c	Inferior Parietal Lobule	caudal area 39(PGp)	-34	-80	29	194	Cun	L	rLinG	Cuneus	rostral lingual gyrus	-17	-60	-6	0.0311513	0.0700993
134	IPL	L	A39c	Inferior Parietal Lobule	caudal area 39(PGp)	-34	-80	29	195	Cun	R	rLinG	Cuneus	rostral lingual gyrus	18	-60	-7	0.0590613	0.0599334
134	IPL	L	A39c	Inferior Parietal Lobule	caudal area 39(PGp)	-34	-80	29	198	OcG	L	mOccG	Occipital Gyrus	middle occipital gyrus	-31	-89	11	0.045676	0.0573982
134	IPL	L	A39c	Inferior Parietal Lobule	caudal area 39(PGp)	-34	-80	29	199	OcG	R	mOccG	Occipital Gyrus	middle occipital gyrus	34	-86	11	0.0410827	0.0606256
134	IPL	L	A39c	Inferior Parietal Lobule	caudal area 39(PGp)	-34	-80	29	200	OcG	L	V5/MT	Occipital Gyrus	area V5/MT	-46	-74	3	0.0204456	0.0679572
134	IPL	L	A39c	Inferior Parietal Lobule	caudal area 39(PGp)	-34	-80	29	204	OcG	L	iOccG	Occipital Gyrus	inferior occipital gyrus	-30	-88	-12	0.0199286	0.0391581
134	IPL	L	A39c	Inferior Parietal Lobule	caudal area 39(PGp)	-34	-80	29	206	OcG	L	msOccG	Occipital Gyrus	medial superior occipital gyrus	-11	-88	31	0.0220954	0.042736
134	IPL	L	A39c	Inferior Parietal Lobule	caudal area 39(PGp)	-34	-80	29	207	OcG	R	msOccG	Occipital Gyrus	medial superior occipital gyrus	16	-85	34	0.0291644	0.0529849
134	IPL	L	A39c	Inferior Parietal Lobule	caudal area 39(PGp)	-34	-80	29	208	OcG	L	lsOccG	Occipital Gyrus	lateral superior occipital gyrus	-22	-77	36	0.0299694	0.0552555
134	IPL	L	A39c	Inferior Parietal Lobule	caudal area 39(PGp)	-34	-80	29	209	OcG	R	lsOccG	Occipital Gyrus	lateral superior occipital gyrus	29	-75	36	0.0340848	0.0392935
134	IPL	L	A39c	Inferior Parietal Lobule	caudal area 39(PGp)	-34	-80	29	225	Str	R	vmPu	Striatum	ventromedial putamen	22	8	-1	0.0206599	0.0393414
135	IPL	R	A39c	Inferior Parietal Lobule	caudal area 39(PGp)	45	-71	20	138	IPL	L	A40rd	Inferior Parietal Lobule	rostrodorsal area 40(PFt)	-51	-33	42	0.0211362	0.0580834
135	IPL	R	A39c	Inferior Parietal Lobule	caudal area 39(PGp)	45	-71	20	194	Cun	L	rLinG	Cuneus	rostral lingual gyrus	-17	-60	-6	0.0296816	0.0466751
138	IPL	L	A40rd	Inferior Parietal Lobule	rostrodorsal area 40(PFt)	-51	-33	42	145	IPL	R	A40rv	Inferior Parietal Lobule	rostroventral area 40(PFop)	55	-26	26	0.0339057	0.0724878
138	IPL	L	A40rd	Inferior Parietal Lobule	rostrodorsal area 40(PFt)	-51	-33	42	188	Cun	L	cLinG	Cuneus	caudal lingual gyrus	-11	-82	-11	0.0383084	0.0390676
138	IPL	L	A40rd	Inferior Parietal Lobule	rostrodorsal area 40(PFt)	-51	-33	42	189	Cun	R	cLinG	Cuneus	caudal lingual gyrus	10	-85	-9	0.02286	0.0458429
138	IPL	L	A40rd	Inferior Parietal Lobule	rostrodorsal area 40(PFt)	-51	-33	42	190	Cun	L	rCunG	Cuneus	rostral cuneus gyrus	-5	-81	10	0.0201946	0.0507222
138	IPL	L	A40rd	Inferior Parietal Lobule	rostrodorsal area 40(PFt)	-51	-33	42	194	Cun	L	rLinG	Cuneus	rostral lingual gyrus	-17	-60	-6	0.0266573	0.0406742
138	IPL	L	A40rd	Inferior Parietal Lobule	rostrodorsal area 40(PFt)	-51	-33	42	195	Cun	R	rLinG	Cuneus	rostral lingual gyrus	18	-60	-7	0.025084	0.0532118
138	IPL	L	A40rd	Inferior Parietal Lobule	rostrodorsal area 40(PFt)	-51	-33	42	198	OcG	L	mOccG	Occipital Gyrus	middle occipital gyrus	-31	-89	11	0.0380707	0.0735454
138	IPL	L	A40rd	Inferior Parietal Lobule	rostrodorsal area 40(PFt)	-51	-33	42	199	OcG	R	mOccG	Occipital Gyrus	middle occipital gyrus	34	-86	11	0.0271062	0.0632144
138	IPL	L	A40rd	Inferior Parietal Lobule	rostrodorsal area 40(PFt)	-51	-33	42	200	OcG	L	V5/MT	Occipital Gyrus	area V5/MT	-46	-74	3	0.0528155	0.0562209
138	IPL	L	A40rd	Inferior Parietal Lobule	rostrodorsal area 40(PFt)	-51	-33	42	201	OcG	R	V5/MT	Occipital Gyrus	area V5/MT	48	-70	-1	0.0420865	0.0919923
138	IPL	L	A40rd	Inferior Parietal Lobule	rostrodorsal area 40(PFt)	-51	-33	42	206	OcG	L	msOccG	Occipital Gyrus	medial superior occipital gyrus	-11	-88	31	0.0208859	0.0656912
138	IPL	L	A40rd	Inferior Parietal Lobule	rostrodorsal area 40(PFt)	-51	-33	42	208	OcG	L	lsOccG	Occipital Gyrus	lateral superior occipital gyrus	-22	-77	36	0.0289113	0.0676602
138	IPL	L	A40rd	Inferior Parietal Lobule	rostrodorsal area 40(PFt)	-51	-33	42	209	OcG	R	lsOccG	Occipital Gyrus	lateral superior occipital gyrus	29	-75	36	0.0277893	0.0729468
139	IPL	R	A40rd	Inferior Parietal Lobule	rostrodorsal area 40(PFt)	47	-35	45	145	IPL	R	A40rv	Inferior Parietal Lobule	rostroventral area 40(PFop)	55	-26	26	0.0200329	0.0395586
139	IPL	R	A40rd	Inferior Parietal Lobule	rostrodorsal area 40(PFt)	47	-35	45	209	OcG	R	lsOccG	Occipital Gyrus	lateral superior occipital gyrus	29	-75	36	0.023238	0.0436606
140	IPL	L	A40c	Inferior Parietal Lobule	caudal area 40(PFm)	-56	-49	38	141	IPL	R	A40c	Inferior Parietal Lobule	caudal area 40(PFm)	57	-44	38	0.0297196	0.0366618
141	IPL	R	A40c	Inferior Parietal Lobule	caudal area 40(PFm)	57	-44	38	208	OcG	L	lsOccG	Occipital Gyrus	lateral superior occipital gyrus	-22	-77	36	0.045781	0.0375701
141	IPL	R	A40c	Inferior Parietal Lobule	caudal area 40(PFm)	57	-44	38	209	OcG	R	lsOccG	Occipital Gyrus	lateral superior occipital gyrus	29	-75	36	0.0349472	0.0398384
142	IPL	L	A39rv	Inferior Parietal Lobule	rostroventral area 39(PGa)	-47	-65	26	206	OcG	L	msOccG	Occipital Gyrus	medial superior occipital gyrus	-11	-88	31	0.0198868	0.0352473
144	IPL	L	A40rv	Inferior Parietal Lobule	rostroventral area 40(PFop)	-53	-31	23	190	Cun	L	rCunG	Cuneus	rostral cuneus gyrus	-5	-81	10	0.0254404	0.0590296
144	IPL	L	A40rv	Inferior Parietal Lobule	rostroventral area 40(PFop)	-53	-31	23	193	Cun	R	cCunG	Cuneus	caudal cuneus gyrus	8	-90	12	0.0266779	0.0528789
144	IPL	L	A40rv	Inferior Parietal Lobule	rostroventral area 40(PFop)	-53	-31	23	198	OcG	L	mOccG	Occipital Gyrus	middle occipital gyrus	-31	-89	11	0.0313429	0.0478621
144	IPL	L	A40rv	Inferior Parietal Lobule	rostroventral area 40(PFop)	-53	-31	23	201	OcG	R	V5/MT	Occipital Gyrus	area V5/MT	48	-70	-1	0.034759	0.0732088
144	IPL	L	A40rv	Inferior Parietal Lobule	rostroventral area 40(PFop)	-53	-31	23	206	OcG	L	msOccG	Occipital Gyrus	medial superior occipital gyrus	-11	-88	31	0.0264681	0.0500681
144	IPL	L	A40rv	Inferior Parietal Lobule	rostroventral area 40(PFop)	-53	-31	23	207	OcG	R	msOccG	Occipital Gyrus	medial superior occipital gyrus	16	-85	34	0.028509	0.0537634
145	IPL	R	A40rv	Inferior Parietal Lobule	rostroventral area 40(PFop)	55	-26	26	182	CG	L	A24cd	Cingulate Gyrus	caudodorsal area 24	-5	7	37	0.0211458	0.0377962
148	PCun	L	A5m	Precuneus	medial area 5(PEm)	-8	-47	57	201	OcG	R	V5/MT	Occipital Gyrus	area V5/MT	48	-70	-1	0.0233086	0.040004
149	PCun	R	A5m	Precuneus	medial area 5(PEm)	7	-47	58	190	Cun	L	rCunG	Cuneus	rostral cuneus gyrus	-5	-81	10	0.0221546	0.0424777
149	PCun	R	A5m	Precuneus	medial area 5(PEm)	7	-47	58	191	Cun	R	rCunG	Cuneus	rostral cuneus gyrus	7	-76	11	0.0272382	0.0592899
149	PCun	R	A5m	Precuneus	medial area 5(PEm)	7	-47	58	193	Cun	R	cCunG	Cuneus	caudal cuneus gyrus	8	-90	12	0.0226353	0.0653878
149	PCun	R	A5m	Precuneus	medial area 5(PEm)	7	-47	58	194	Cun	L	rLinG	Cuneus	rostral lingual gyrus	-17	-60	-6	0.0276768	0.0418913
149	PCun	R	A5m	Precuneus	medial area 5(PEm)	7	-47	58	195	Cun	R	rLinG	Cuneus	rostral lingual gyrus	18	-60	-7	0.0410985	0.0486747
149	PCun	R	A5m	Precuneus	medial area 5(PEm)	7	-47	58	201	OcG	R	V5/MT	Occipital Gyrus	area V5/MT	48	-70	-1	0.037458	0.0375473
149	PCun	R	A5m	Precuneus	medial area 5(PEm)	7	-47	58	206	OcG	L	msOccG	Occipital Gyrus	medial superior occipital gyrus	-11	-88	31	0.0288723	0.0390965
149	PCun	R	A5m	Precuneus	medial area 5(PEm)	7	-47	58	207	OcG	R	msOccG	Occipital Gyrus	medial superior occipital gyrus	16	-85	34	0.042843	0.0387116
149	PCun	R	A5m	Precuneus	medial area 5(PEm)	7	-47	58	208	OcG	L	lsOccG	Occipital Gyrus	lateral superior occipital gyrus	-22	-77	36	0.0425858	0.0432096
150	PCun	L	dmPOS	Precuneus	dorsomedial parietooccipital sulcus(PEr)	-12	-67	25	201	OcG	R	V5/MT	Occipital Gyrus	area V5/MT	48	-70	-1	-0.0227889	-0.0371218
150	PCun	L	dmPOS	Precuneus	dorsomedial parietooccipital sulcus(PEr)	-12	-67	25	204	OcG	L	iOccG	Occipital Gyrus	inferior occipital gyrus	-30	-88	-12	-0.0296109	-0.0434225
150	PCun	L	dmPOS	Precuneus	dorsomedial parietooccipital sulcus(PEr)	-12	-67	25	205	OcG	R	iOccG	Occipital Gyrus	inferior occipital gyrus	32	-85	-12	-0.022586	-0.0364452
158	PoG	L	A2	Postcentral Gyrus	area 2	-46	-30	50	190	Cun	L	rCunG	Cuneus	rostral cuneus gyrus	-5	-81	10	0.0336602	0.0363552
158	PoG	L	A2	Postcentral Gyrus	area 2	-46	-30	50	201	OcG	R	V5/MT	Occipital Gyrus	area V5/MT	48	-70	-1	0.0313588	0.0382739
175	CG	R	A23d	Cingulate Gyrus	dorsal area 23	4	-37	32	192	Cun	L	cCunG	Cuneus	caudal cuneus gyrus	-6	-94	1	-0.036185	-0.0372604
175	CG	R	A23d	Cingulate Gyrus	dorsal area 23	4	-37	32	202	OcG	L	OPC	Occipital Gyrus	occipital polar cortex	-18	-99	2	-0.0265395	-0.0384648
175	CG	R	A23d	Cingulate Gyrus	dorsal area 23	4	-37	32	204	OcG	L	iOccG	Occipital Gyrus	inferior occipital gyrus	-30	-88	-12	-0.0222684	-0.0479415
188	Cun	L	cLinG	Cuneus	caudal lingual gyrus	-11	-82	-11	198	OcG	L	mOccG	Occipital Gyrus	middle occipital gyrus	-31	-89	11	0.0320233	0.0378801
188	Cun	L	cLinG	Cuneus	caudal lingual gyrus	-11	-82	-11	200	OcG	L	V5/MT	Occipital Gyrus	area V5/MT	-46	-74	3	0.0265703	0.046183
189	Cun	R	cLinG	Cuneus	caudal lingual gyrus	10	-85	-9	240	Tha	L	Otha	Thalamus	occipital thalamus	-15	-28	4	0.0237146	0.0464524
190	Cun	L	rCunG	Cuneus	rostral cuneus gyrus	-5	-81	10	198	OcG	L	mOccG	Occipital Gyrus	middle occipital gyrus	-31	-89	11	0.057077	0.056716
190	Cun	L	rCunG	Cuneus	rostral cuneus gyrus	-5	-81	10	200	OcG	L	V5/MT	Occipital Gyrus	area V5/MT	-46	-74	3	0.0378283	0.0718937
190	Cun	L	rCunG	Cuneus	rostral cuneus gyrus	-5	-81	10	201	OcG	R	V5/MT	Occipital Gyrus	area V5/MT	48	-70	-1	0.034899	0.0352935
190	Cun	L	rCunG	Cuneus	rostral cuneus gyrus	-5	-81	10	206	OcG	L	msOccG	Occipital Gyrus	medial superior occipital gyrus	-11	-88	31	0.021468	0.0589175
190	Cun	L	rCunG	Cuneus	rostral cuneus gyrus	-5	-81	10	207	OcG	R	msOccG	Occipital Gyrus	medial superior occipital gyrus	16	-85	34	0.0241258	0.0505999
190	Cun	L	rCunG	Cuneus	rostral cuneus gyrus	-5	-81	10	208	OcG	L	lsOccG	Occipital Gyrus	lateral superior occipital gyrus	-22	-77	36	0.0477104	0.0439783
190	Cun	L	rCunG	Cuneus	rostral cuneus gyrus	-5	-81	10	240	Tha	L	Otha	Thalamus	occipital thalamus	-15	-28	4	0.0230832	0.0575366
190	Cun	L	rCunG	Cuneus	rostral cuneus gyrus	-5	-81	10	251	CER	V	VI	Cerebellum	Vermis VI	1	-70	-21	0.0295346	0.0363057
190	Cun	L	rCunG	Cuneus	rostral cuneus gyrus	-5	-81	10	256	CER	V	Crus II	Cerebellum	Vermis Crus II	1	-74	-32	0.025362	0.0388577
191	Cun	R	rCunG	Cuneus	rostral cuneus gyrus	7	-76	11	194	Cun	L	rLinG	Cuneus	rostral lingual gyrus	-17	-60	-6	0.0212809	0.0417236
191	Cun	R	rCunG	Cuneus	rostral cuneus gyrus	7	-76	11	198	OcG	L	mOccG	Occipital Gyrus	middle occipital gyrus	-31	-89	11	0.0529019	0.0401166
191	Cun	R	rCunG	Cuneus	rostral cuneus gyrus	7	-76	11	240	Tha	L	Otha	Thalamus	occipital thalamus	-15	-28	4	0.0281273	0.0422094
193	Cun	R	cCunG	Cuneus	caudal cuneus gyrus	8	-90	12	194	Cun	L	rLinG	Cuneus	rostral lingual gyrus	-17	-60	-6	0.0221137	0.058048
193	Cun	R	cCunG	Cuneus	caudal cuneus gyrus	8	-90	12	198	OcG	L	mOccG	Occipital Gyrus	middle occipital gyrus	-31	-89	11	0.0264185	0.0376346
193	Cun	R	cCunG	Cuneus	caudal cuneus gyrus	8	-90	12	200	OcG	L	V5/MT	Occipital Gyrus	area V5/MT	-46	-74	3	0.0327859	0.0533246
193	Cun	R	cCunG	Cuneus	caudal cuneus gyrus	8	-90	12	240	Tha	L	Otha	Thalamus	occipital thalamus	-15	-28	4	0.0248207	0.0498905
194	Cun	L	rLinG	Cuneus	rostral lingual gyrus	-17	-60	-6	195	Cun	R	rLinG	Cuneus	rostral lingual gyrus	18	-60	-7	0.0396432	0.0705913
194	Cun	L	rLinG	Cuneus	rostral lingual gyrus	-17	-60	-6	198	OcG	L	mOccG	Occipital Gyrus	middle occipital gyrus	-31	-89	11	0.0403935	0.0959687
194	Cun	L	rLinG	Cuneus	rostral lingual gyrus	-17	-60	-6	199	OcG	R	mOccG	Occipital Gyrus	middle occipital gyrus	34	-86	11	0.0459911	0.0652193
194	Cun	L	rLinG	Cuneus	rostral lingual gyrus	-17	-60	-6	200	OcG	L	V5/MT	Occipital Gyrus	area V5/MT	-46	-74	3	0.026568	0.0997928
194	Cun	L	rLinG	Cuneus	rostral lingual gyrus	-17	-60	-6	201	OcG	R	V5/MT	Occipital Gyrus	area V5/MT	48	-70	-1	0.030932	0.0913982
194	Cun	L	rLinG	Cuneus	rostral lingual gyrus	-17	-60	-6	202	OcG	L	OPC	Occipital Gyrus	occipital polar cortex	-18	-99	2	0.0258809	0.0391168
194	Cun	L	rLinG	Cuneus	rostral lingual gyrus	-17	-60	-6	203	OcG	R	OPC	Occipital Gyrus	occipital polar cortex	22	-97	4	0.0213019	0.0517308
194	Cun	L	rLinG	Cuneus	rostral lingual gyrus	-17	-60	-6	207	OcG	R	msOccG	Occipital Gyrus	medial superior occipital gyrus	16	-85	34	0.0209989	0.0807771
194	Cun	L	rLinG	Cuneus	rostral lingual gyrus	-17	-60	-6	208	OcG	L	lsOccG	Occipital Gyrus	lateral superior occipital gyrus	-22	-77	36	0.0347677	0.0733578
194	Cun	L	rLinG	Cuneus	rostral lingual gyrus	-17	-60	-6	240	Tha	L	Otha	Thalamus	occipital thalamus	-15	-28	4	0.0206899	0.0630271
195	Cun	R	rLinG	Cuneus	rostral lingual gyrus	18	-60	-7	198	OcG	L	mOccG	Occipital Gyrus	middle occipital gyrus	-31	-89	11	0.0770984	0.0625394
195	Cun	R	rLinG	Cuneus	rostral lingual gyrus	18	-60	-7	199	OcG	R	mOccG	Occipital Gyrus	middle occipital gyrus	34	-86	11	0.084301	0.0505871
195	Cun	R	rLinG	Cuneus	rostral lingual gyrus	18	-60	-7	200	OcG	L	V5/MT	Occipital Gyrus	area V5/MT	-46	-74	3	0.0644365	0.0540054
195	Cun	R	rLinG	Cuneus	rostral lingual gyrus	18	-60	-7	201	OcG	R	V5/MT	Occipital Gyrus	area V5/MT	48	-70	-1	0.0594053	0.0430507
195	Cun	R	rLinG	Cuneus	rostral lingual gyrus	18	-60	-7	203	OcG	R	OPC	Occipital Gyrus	occipital polar cortex	22	-97	4	0.0542884	0.035434
195	Cun	R	rLinG	Cuneus	rostral lingual gyrus	18	-60	-7	205	OcG	R	iOccG	Occipital Gyrus	inferior occipital gyrus	32	-85	-12	0.033418	0.0366042
195	Cun	R	rLinG	Cuneus	rostral lingual gyrus	18	-60	-7	206	OcG	L	msOccG	Occipital Gyrus	medial superior occipital gyrus	-11	-88	31	0.0210227	0.0382536
195	Cun	R	rLinG	Cuneus	rostral lingual gyrus	18	-60	-7	207	OcG	R	msOccG	Occipital Gyrus	medial superior occipital gyrus	16	-85	34	0.0413683	0.038051
195	Cun	R	rLinG	Cuneus	rostral lingual gyrus	18	-60	-7	208	OcG	L	lsOccG	Occipital Gyrus	lateral superior occipital gyrus	-22	-77	36	0.0484786	0.0560004
198	OcG	L	mOccG	Occipital Gyrus	middle occipital gyrus	-31	-89	11	200	OcG	L	V5/MT	Occipital Gyrus	area V5/MT	-46	-74	3	0.0429785	0.0524067
198	OcG	L	mOccG	Occipital Gyrus	middle occipital gyrus	-31	-89	11	201	OcG	R	V5/MT	Occipital Gyrus	area V5/MT	48	-70	-1	0.0258032	0.0532949
198	OcG	L	mOccG	Occipital Gyrus	middle occipital gyrus	-31	-89	11	206	OcG	L	msOccG	Occipital Gyrus	medial superior occipital gyrus	-11	-88	31	0.0210084	0.0508906
198	OcG	L	mOccG	Occipital Gyrus	middle occipital gyrus	-31	-89	11	207	OcG	R	msOccG	Occipital Gyrus	medial superior occipital gyrus	16	-85	34	0.0337702	0.0481923
199	OcG	R	mOccG	Occipital Gyrus	middle occipital gyrus	34	-86	11	207	OcG	R	msOccG	Occipital Gyrus	medial superior occipital gyrus	16	-85	34	0.0572262	0.0366912
199	OcG	R	mOccG	Occipital Gyrus	middle occipital gyrus	34	-86	11	208	OcG	L	lsOccG	Occipital Gyrus	lateral superior occipital gyrus	-22	-77	36	0.0311807	0.0434241
200	OcG	L	V5/MT	Occipital Gyrus	area V5/MT	-46	-74	3	201	OcG	R	V5/MT	Occipital Gyrus	area V5/MT	48	-70	-1	0.0299881	0.0490339
200	OcG	L	V5/MT	Occipital Gyrus	area V5/MT	-46	-74	3	202	OcG	L	OPC	Occipital Gyrus	occipital polar cortex	-18	-99	2	0.0493657	0.0371625
200	OcG	L	V5/MT	Occipital Gyrus	area V5/MT	-46	-74	3	203	OcG	R	OPC	Occipital Gyrus	occipital polar cortex	22	-97	4	0.0343894	0.0494001
201	OcG	R	V5/MT	Occipital Gyrus	area V5/MT	48	-70	-1	202	OcG	L	OPC	Occipital Gyrus	occipital polar cortex	-18	-99	2	0.0373661	0.0362303
201	OcG	R	V5/MT	Occipital Gyrus	area V5/MT	48	-70	-1	238	Tha	L	PPtha	Thalamus	posterior parietal thalamus	-16	-24	6	0.0211723	0.0398237
201	OcG	R	V5/MT	Occipital Gyrus	area V5/MT	48	-70	-1	250	CER	L	VI	Cerebellum	Left VI	-23	-58	-25	0.0456806	0.0370837
202	OcG	L	OPC	Occipital Gyrus	occipital polar cortex	-18	-99	2	206	OcG	L	msOccG	Occipital Gyrus	medial superior occipital gyrus	-11	-88	31	0.0271793	0.0390487
202	OcG	L	OPC	Occipital Gyrus	occipital polar cortex	-18	-99	2	207	OcG	R	msOccG	Occipital Gyrus	medial superior occipital gyrus	16	-85	34	0.0521376	0.0461412
203	OcG	R	OPC	Occipital Gyrus	occipital polar cortex	22	-97	4	207	OcG	R	msOccG	Occipital Gyrus	medial superior occipital gyrus	16	-85	34	0.0366313	0.0599359
206	OcG	L	msOccG	Occipital Gyrus	medial superior occipital gyrus	-11	-88	31	235	Tha	R	Stha	Thalamus	sensory thalamus	18	-22	3	0.0281316	0.0646609
206	OcG	L	msOccG	Occipital Gyrus	medial superior occipital gyrus	-11	-88	31	240	Tha	L	Otha	Thalamus	occipital thalamus	-15	-28	4	0.023627	0.0462055
206	OcG	L	msOccG	Occipital Gyrus	medial superior occipital gyrus	-11	-88	31	256	CER	V	Crus II	Cerebellum	Vermis Crus II	1	-74	-32	0.0270671	0.046168
207	OcG	R	msOccG	Occipital Gyrus	medial superior occipital gyrus	16	-85	34	233	Tha	R	mPMtha	Thalamus	pre-motor thalamus	12	-14	1	0.0203411	0.0404012
207	OcG	R	msOccG	Occipital Gyrus	medial superior occipital gyrus	16	-85	34	240	Tha	L	Otha	Thalamus	occipital thalamus	-15	-28	4	0.0260637	0.0475248
207	OcG	R	msOccG	Occipital Gyrus	medial superior occipital gyrus	16	-85	34	250	CER	L	VI	Cerebellum	Left VI	-23	-58	-25	0.0288434	0.0381213
207	OcG	R	msOccG	Occipital Gyrus	medial superior occipital gyrus	16	-85	34	256	CER	V	Crus II	Cerebellum	Vermis Crus II	1	-74	-32	0.0221373	0.0381009
